# Supplementary material for: 4-(5-tert-Butyl-1,3-dithian-2-yl)-5-chloro-2-phenyl-1,3-oxazole
Source: Acta Crystallogr Sect E Struct Rep Online. 2008 Feb 6;64(Pt 3):o543. doi: 10.1107/S1600536808002821 (PMC2960807; doi:10.1107/S1600536808002821)
Supplement: Supplementary file 1 [file e-64-0o543-sup1.cif]

##############################################################################
###                                                                        ###
###        Electronic paper (Acta Crystallographica Section E)             ###
###                                                                        ###
##############################################################################
#                                                                            #
# This CIF contains the data in a paper accepted for publication in Acta     #
# Crystallographica Section E. It conforms to the requirements of Notes      #
# for Authors for Section E, and has been peer reviewed under the auspices   #
# of the IUCr Commission on Journals.                                        #
#                                                                            #
# Full details of the Crystallographic Information File format               #
# are given in the paper "The Crystallographic Information File (CIF):       #
# a New Standard Archive File for Crystallography" by S. R. Hall, F. H.      #
# Allen and I. D. Brown [Acta Cryst. (1991), A47, 655-685].                  #
#                                                                            #
# The current version of the core CIF dictionary is obtainable from          #
# ftp://ftp.iucr.org/pub/cif_core.dic. The current version number is 2.1.    #
#                                                                            #
# Software is freely available for graphical display of the structure(s) in  #
# this CIF.  For information consult the CIF home page http://www.iucr.org/  #
# cif/home.html                                                              #
#                                                                            #
##############################################################################
                                             
data_I
_audit_creation_method     SHELXL-97
_chemical_name_systematic
;
4-(5-tert-Butyl-1,3-dithian-2-yl)-5-chloro-2-phenyl-1,3-oxazole
 ?
;
_chemical_name_common     ?
_chemical_formula_moiety     'C17 H20 Cl N O S2'
_chemical_formula_sum     'C17 H20 Cl N O S2'
_chemical_formula_iupac     'C17 H20 Cl N O S2'
_chemical_formula_weight     353.91
_chemical_melting_point     ?
_symmetry_cell_setting     monoclinic
_symmetry_space_group_name_H-M     'P 21/c'
loop_
    _symmetry_equiv_pos_as_xyz
    'x, y, z'
    '-x, y+1/2, -z+1/2'
    '-x, -y, -z'
    'x, -y-1/2, z-1/2'
_cell_length_a     7.4543(15)
_cell_length_b     26.222(5)
_cell_length_c     9.4772(19)
_cell_angle_alpha     90.00
_cell_angle_beta     104.59(3)
_cell_angle_gamma     90.00
_cell_volume     1792.7(6)
_cell_formula_units_Z     4
_cell_measurement_reflns_used     13320
_cell_measurement_theta_min     2.17
_cell_measurement_theta_max     27.48
_cell_measurement_temperature     296(2)
_exptl_crystal_description     plate
_exptl_crystal_colour     colourless
_exptl_crystal_size_max     0.34
_exptl_crystal_size_mid     0.31
_exptl_crystal_size_min     0.18
_exptl_crystal_density_diffrn     1.311
_exptl_crystal_density_meas     ?
_exptl_crystal_density_method     'not measured'
_exptl_crystal_F_000     744
_exptl_absorpt_coefficient_mu     0.447
_exptl_absorpt_correction_type     multi-scan
_exptl_absorpt_process_details     '(ABSCOR; Higashi, 1995)'
_exptl_absorpt_correction_T_min     0.8629
_exptl_absorpt_correction_T_max     0.9239
_exptl_special_details
;
;
_diffrn_ambient_temperature     296(2)
_diffrn_radiation_type     MoK\a
_diffrn_radiation_wavelength     0.71073
_diffrn_radiation_source     'rotating anode'
_diffrn_radiation_monochromator     graphite
_diffrn_measurement_device_type     'Rigaku R-AXIS RAPID IP area-detector'
_diffrn_measurement_method     '\w scans at fixed \c = 45\%'
_diffrn_detector_area_resol_mean     ?
_diffrn_reflns_number     5683
_diffrn_reflns_av_R_equivalents     0.0232
_diffrn_reflns_av_sigmaI/netI     0.0260
_diffrn_reflns_theta_min     2.71
_diffrn_reflns_theta_max     25.00
_diffrn_reflns_theta_full     25.00
_diffrn_measured_fraction_theta_max     0.995
_diffrn_measured_fraction_theta_full     0.995
_diffrn_reflns_limit_h_min     -8
_diffrn_reflns_limit_h_max     8
_diffrn_reflns_limit_k_min     -30
_diffrn_reflns_limit_k_max     31
_diffrn_reflns_limit_l_min     -11
_diffrn_reflns_limit_l_max     11
_diffrn_standards_number     ?
_diffrn_standards_interval_count     ?
_diffrn_standards_interval_time     ?
_diffrn_standards_decay_%     ?
_refine_special_details
;
 Refinement of F^2^ against ALL reflections.  The weighted R-factor wR and
 goodness of fit S are based on F^2^, conventional R-factors R are based
 on F, with F set to zero for negative F^2^. The threshold expression of
 F^2^ > 2sigma(F^2^) is used only for calculating R-factors(gt) etc. and is
 not relevant to the choice of reflections for refinement.  R-factors based
 on F^2^ are statistically about twice as large as those based on F, and R-
 factors based on ALL data will be even larger.
;
_reflns_number_total     3135
_reflns_number_gt     2788
_reflns_threshold_expression     I>2\s(I)
_refine_ls_structure_factor_coef     Fsqd
_refine_ls_matrix_type     full
_refine_ls_R_factor_all     0.0578
_refine_ls_R_factor_gt     0.0497
_refine_ls_wR_factor_gt     0.1246
_refine_ls_wR_factor_ref     0.1301
_refine_ls_goodness_of_fit_ref     1.102
_refine_ls_restrained_S_all     1.093
_refine_ls_number_reflns     3135
_refine_ls_number_parameters     199
_refine_ls_number_restraints     59
_refine_ls_hydrogen_treatment     constr
_refine_ls_weighting_scheme     calc
_refine_ls_weighting_details
           'calc w=1/[\s^2^(Fo^2^)+(0.0651P)^2^+0.55P] where P=(Fo^2^+2Fc^2^)/3'
_atom_sites_solution_hydrogens     geom
_atom_sites_solution_primary     direct
_atom_sites_solution_secondary     difmap
_refine_ls_shift/su_max     0.001
_refine_ls_shift/su_mean     0.000
_refine_diff_density_max     0.368
_refine_diff_density_min     -0.231
_refine_ls_extinction_method     none
_refine_ls_extinction_coef     ?
_refine_ls_abs_structure_Flack     ?
loop_
    _atom_type_symbol
    _atom_type_description
    _atom_type_scat_dispersion_real
    _atom_type_scat_dispersion_imag
    _atom_type_scat_source
    'C' 'C' 0.0033 0.0016
                         'International Tables Vol C Tables 4.2.6.8 and 6.1.1.4'
    'H' 'H' 0.0000 0.0000
                         'International Tables Vol C Tables 4.2.6.8 and 6.1.1.4'
    'N' 'N' 0.0061 0.0033
                         'International Tables Vol C Tables 4.2.6.8 and 6.1.1.4'
    'O' 'O' 0.0106 0.0060
                         'International Tables Vol C Tables 4.2.6.8 and 6.1.1.4'
    'S' 'S' 0.1246 0.1234
                         'International Tables Vol C Tables 4.2.6.8 and 6.1.1.4'
    'Cl' 'Cl' 0.1484 0.1585
                         'International Tables Vol C Tables 4.2.6.8 and 6.1.1.4'
_computing_data_collection     'RAPID-AUTO (Rigaku, 2001)'
_computing_cell_refinement     'RAPID-AUTO (Rigaku, 2001)'
_computing_data_reduction     'RAPID-AUTO (Rigaku, 2001)'
_computing_structure_solution     'SHELXS97 (Sheldrick, 2008)'
_computing_structure_refinement     'SHELXL97 (Sheldrick, 2008)'
_computing_molecular_graphics     'XP in Siemens SHELXTL (Sheldrick, 2008)'
_computing_publication_material     'SHELXL97 (Sheldrick, 2008)'
loop_
    _atom_site_type_symbol
    _atom_site_label
    _atom_site_fract_x
    _atom_site_fract_y
    _atom_site_fract_z
    _atom_site_U_iso_or_equiv
    _atom_site_adp_type
    _atom_site_calc_flag
    _atom_site_refinement_flags
    _atom_site_occupancy
    _atom_site_disorder_assembly
    _atom_site_disorder_group
    S S1 0.21531(9) 0.68715(2) 0.75838(9) 0.0672(2) Uani d U 1 . .
    S S2 0.56576(9) 0.74615(2) 0.89160(8) 0.0656(2) Uani d U 1 . .
    Cl Cl1 0.74022(11) 0.62257(3) 0.61190(8) 0.0840(3) Uani d U 1 . .
    O O1 0.7196(2) 0.57469(6) 0.84876(18) 0.0576(4) Uani d U 1 . .
    N N1 0.5427(3) 0.62247(7) 0.9549(2) 0.0541(5) Uani d U 1 . .
    C C1 0.6072(4) 0.54919(11) 1.1975(3) 0.0732(7) Uani d U 1 . .
    H H1B 0.5353 0.5776 1.2042 0.088 Uiso calc R 1 . .
    C C2 0.6441(5) 0.51328(13) 1.3080(4) 0.0923(10) Uani d U 1 . .
    H H2A 0.5966 0.5174 1.3891 0.111 Uiso calc R 1 . .
    C C3 0.7516(6) 0.47136(13) 1.2970(4) 0.0978(11) Uani d U 1 . .
    H H3A 0.7789 0.4476 1.3723 0.117 Uiso calc R 1 . .
    C C4 0.8183(5) 0.46438(12) 1.1775(4) 0.0869(9) Uani d U 1 . .
    H H4A 0.8881 0.4355 1.1703 0.104 Uiso calc R 1 . .
    C C5 0.7828(4) 0.49976(10) 1.0678(3) 0.0685(7) Uani d U 1 . .
    H H5A 0.8293 0.4950 0.9865 0.082 Uiso calc R 1 . .
    C C6 0.6776(3) 0.54266(9) 1.0775(3) 0.0557(6) Uani d U 1 . .
    C C7 0.6401(3) 0.58120(9) 0.9633(3) 0.0530(5) Uani d U 1 . .
    C C8 0.6628(3) 0.61672(10) 0.7651(3) 0.0567(6) Uani d U 1 . .
    C C9 0.5551(3) 0.64573(9) 0.8256(2) 0.0523(5) Uani d U 1 . .
    C C10 0.4602(3) 0.69455(9) 0.7721(3) 0.0523(5) Uani d U 1 . .
    H H10A 0.4767 0.7014 0.6744 0.063 Uiso calc R 1 . .
    C C11 0.1332(4) 0.75009(9) 0.6948(3) 0.0619(6) Uani d U 1 . .
    H H11A 0.1585 0.7558 0.6006 0.074 Uiso calc R 1 . .
    H H11B -0.0002 0.7511 0.6810 0.074 Uiso calc R 1 . .
    C C12 0.2190(3) 0.79347(9) 0.7963(2) 0.0490(5) Uani d U 1 . .
    H H12A 0.2133 0.7835 0.8948 0.059 Uiso calc R 1 . .
    C C13 0.4239(3) 0.79820(9) 0.7989(3) 0.0598(6) Uani d U 1 . .
    H H13A 0.4711 0.8300 0.8465 0.072 Uiso calc R 1 . .
    H H13B 0.4354 0.7999 0.6993 0.072 Uiso calc R 1 . .
    C C14 0.1074(4) 0.84396(9) 0.7598(3) 0.0573(6) Uani d U 1 . .
    C C15 -0.0878(4) 0.83563(13) 0.7799(4) 0.0839(9) Uani d U 1 . .
    H H15A -0.1582 0.8665 0.7568 0.126 Uiso calc R 1 . .
    H H15B -0.0799 0.8263 0.8793 0.126 Uiso calc R 1 . .
    H H15C -0.1478 0.8088 0.7163 0.126 Uiso calc R 1 . .
    C C16 0.0952(4) 0.86200(12) 0.6043(3) 0.0718(8) Uani d U 1 . .
    H H16A 0.0248 0.8930 0.5861 0.108 Uiso calc R 1 . .
    H H16B 0.0353 0.8363 0.5365 0.108 Uiso calc R 1 . .
    H H16C 0.2177 0.8680 0.5927 0.108 Uiso calc R 1 . .
    C C17 0.2000(5) 0.88590(11) 0.8662(4) 0.0872(9) Uani d U 1 . .
    H H17A 0.1309 0.9170 0.8433 0.131 Uiso calc R 1 . .
    H H17B 0.3244 0.8912 0.8580 0.131 Uiso calc R 1 . .
    H H17C 0.2026 0.8758 0.9641 0.131 Uiso calc R 1 . .
loop_
    _atom_site_aniso_label
    _atom_site_aniso_U_11
    _atom_site_aniso_U_22
    _atom_site_aniso_U_33
    _atom_site_aniso_U_12
    _atom_site_aniso_U_13
    _atom_site_aniso_U_23
    S1 0.0550(4) 0.0493(4) 0.0934(5) -0.0030(3) 0.0113(3) -0.0006(3)
    S2 0.0556(4) 0.0521(4) 0.0797(5) -0.0014(3) -0.0003(3) 0.0031(3)
    Cl1 0.0849(5) 0.1090(6) 0.0667(4) 0.0281(4) 0.0352(4) 0.0140(4)
    O1 0.0560(9) 0.0558(10) 0.0616(9) 0.0092(7) 0.0160(8) -0.0001(8)
    N1 0.0581(11) 0.0478(11) 0.0585(11) 0.0033(9) 0.0184(9) 0.0039(9)
    C1 0.089(2) 0.0544(15) 0.0798(18) -0.0037(14) 0.0279(15) 0.0077(13)
    C2 0.127(3) 0.077(2) 0.078(2) -0.0156(19) 0.0358(19) 0.0161(16)
    C3 0.120(3) 0.066(2) 0.095(2) -0.0088(19) 0.004(2) 0.0311(18)
    C4 0.089(2) 0.0623(18) 0.103(2) 0.0064(16) 0.0135(18) 0.0195(17)
    C5 0.0613(15) 0.0566(15) 0.0855(18) 0.0035(12) 0.0146(13) 0.0100(13)
    C6 0.0536(13) 0.0455(12) 0.0659(14) -0.0071(10) 0.0112(11) 0.0033(11)
    C7 0.0498(12) 0.0492(13) 0.0595(13) -0.0037(10) 0.0128(10) 0.0019(10)
    C8 0.0568(14) 0.0595(15) 0.0539(13) 0.0065(11) 0.0144(11) 0.0032(11)
    C9 0.0535(13) 0.0508(13) 0.0535(12) 0.0025(10) 0.0152(10) 0.0020(10)
    C10 0.0563(13) 0.0508(13) 0.0518(12) 0.0038(10) 0.0174(10) 0.0038(10)
    C11 0.0567(14) 0.0566(15) 0.0679(16) 0.0077(11) 0.0074(12) -0.0025(12)
    C12 0.0570(13) 0.0518(12) 0.0415(11) 0.0058(10) 0.0185(9) 0.0037(9)
    C13 0.0595(14) 0.0468(13) 0.0719(16) -0.0006(11) 0.0145(12) 0.0041(12)
    C14 0.0698(15) 0.0535(14) 0.0535(13) 0.0113(11) 0.0246(11) 0.0070(10)
    C15 0.0820(19) 0.082(2) 0.103(2) 0.0264(16) 0.0518(18) 0.0230(18)
    C16 0.0836(19) 0.0727(18) 0.0630(15) 0.0201(15) 0.0259(14) 0.0213(13)
    C17 0.119(3) 0.0591(17) 0.0819(19) 0.0193(17) 0.0230(18) -0.0095(14)
_geom_special_details
;
 All esds (except the esd in the dihedral angle between two l.s. planes)
 are estimated using the full covariance matrix.  The cell esds are taken
 into account individually in the estimation of esds in distances, angles
 and torsion angles; correlations between esds in cell parameters are only
 used when they are defined by crystal symmetry.  An approximate (isotropic)
 treatment of cell esds is used for estimating esds involving l.s. planes.
;
loop_
    _geom_bond_atom_site_label_1
    _geom_bond_atom_site_label_2
    _geom_bond_site_symmetry_2
    _geom_bond_distance
    _geom_bond_publ_flag
    S1 C10 . 1.808(3) ?
    S1 C11 . 1.810(3) ?
    S2 C10 . 1.812(2) ?
    S2 C13 . 1.813(3) ?
    Cl1 C8 . 1.699(3) ?
    O1 C8 . 1.362(3) ?
    O1 C7 . 1.372(3) ?
    N1 C7 . 1.294(3) ?
    N1 C9 . 1.393(3) ?
    C1 C6 . 1.378(4) ?
    C1 C2 . 1.383(4) ?
    C1 H1B . 0.9300 ?
    C2 C3 . 1.380(5) ?
    C2 H2A . 0.9300 ?
    C3 C4 . 1.359(5) ?
    C3 H3A . 0.9300 ?
    C4 C5 . 1.369(4) ?
    C4 H4A . 0.9300 ?
    C5 C6 . 1.387(4) ?
    C5 H5A . 0.9300 ?
    C6 C7 . 1.455(3) ?
    C8 C9 . 1.335(3) ?
    C9 C10 . 1.489(3) ?
    C10 H10A . 0.9800 ?
    C11 C12 . 1.523(3) ?
    C11 H11A . 0.9700 ?
    C11 H11B . 0.9700 ?
    C12 C13 . 1.526(3) ?
    C12 C14 . 1.556(3) ?
    C12 H12A . 0.9800 ?
    C13 H13A . 0.9700 ?
    C13 H13B . 0.9700 ?
    C14 C16 . 1.528(3) ?
    C14 C15 . 1.530(4) ?
    C14 C17 . 1.534(4) ?
    C15 H15A . 0.9600 ?
    C15 H15B . 0.9600 ?
    C15 H15C . 0.9600 ?
    C16 H16A . 0.9600 ?
    C16 H16B . 0.9600 ?
    C16 H16C . 0.9600 ?
    C17 H17A . 0.9600 ?
    C17 H17B . 0.9600 ?
    C17 H17C . 0.9600 ?
loop_
    _geom_angle_atom_site_label_1
    _geom_angle_atom_site_label_2
    _geom_angle_atom_site_label_3
    _geom_angle_site_symmetry_1
    _geom_angle_site_symmetry_3
    _geom_angle
    _geom_angle_publ_flag
    C10 S1 C11 . . 100.18(12) ?
    C10 S2 C13 . . 98.67(12) ?
    C8 O1 C7 . . 103.14(18) ?
    C7 N1 C9 . . 105.1(2) ?
    C6 C1 C2 . . 119.7(3) ?
    C6 C1 H1B . . 120.1 ?
    C2 C1 H1B . . 120.1 ?
    C3 C2 C1 . . 119.6(3) ?
    C3 C2 H2A . . 120.2 ?
    C1 C2 H2A . . 120.2 ?
    C4 C3 C2 . . 120.8(3) ?
    C4 C3 H3A . . 119.6 ?
    C2 C3 H3A . . 119.6 ?
    C3 C4 C5 . . 120.0(3) ?
    C3 C4 H4A . . 120.0 ?
    C5 C4 H4A . . 120.0 ?
    C4 C5 C6 . . 120.2(3) ?
    C4 C5 H5A . . 119.9 ?
    C6 C5 H5A . . 119.9 ?
    C1 C6 C5 . . 119.6(3) ?
    C1 C6 C7 . . 119.0(2) ?
    C5 C6 C7 . . 121.3(2) ?
    N1 C7 O1 . . 113.7(2) ?
    N1 C7 C6 . . 128.8(2) ?
    O1 C7 C6 . . 117.5(2) ?
    C9 C8 O1 . . 110.1(2) ?
    C9 C8 Cl1 . . 133.3(2) ?
    O1 C8 Cl1 . . 116.62(18) ?
    C8 C9 N1 . . 108.0(2) ?
    C8 C9 C10 . . 129.0(2) ?
    N1 C9 C10 . . 123.0(2) ?
    C9 C10 S1 . . 108.47(16) ?
    C9 C10 S2 . . 109.57(17) ?
    S1 C10 S2 . . 113.36(13) ?
    C9 C10 H10A . . 108.4 ?
    S1 C10 H10A . . 108.4 ?
    S2 C10 H10A . . 108.4 ?
    C12 C11 S1 . . 114.70(17) ?
    C12 C11 H11A . . 108.6 ?
    S1 C11 H11A . . 108.6 ?
    C12 C11 H11B . . 108.6 ?
    S1 C11 H11B . . 108.6 ?
    H11A C11 H11B . . 107.6 ?
    C11 C12 C13 . . 109.28(19) ?
    C11 C12 C14 . . 112.3(2) ?
    C13 C12 C14 . . 114.3(2) ?
    C11 C12 H12A . . 106.9 ?
    C13 C12 H12A . . 106.9 ?
    C14 C12 H12A . . 106.9 ?
    C12 C13 S2 . . 113.93(17) ?
    C12 C13 H13A . . 108.8 ?
    S2 C13 H13A . . 108.8 ?
    C12 C13 H13B . . 108.8 ?
    S2 C13 H13B . . 108.8 ?
    H13A C13 H13B . . 107.7 ?
    C16 C14 C15 . . 109.7(2) ?
    C16 C14 C17 . . 108.7(2) ?
    C15 C14 C17 . . 107.7(2) ?
    C16 C14 C12 . . 112.15(19) ?
    C15 C14 C12 . . 108.8(2) ?
    C17 C14 C12 . . 109.7(2) ?
    C14 C15 H15A . . 109.5 ?
    C14 C15 H15B . . 109.5 ?
    H15A C15 H15B . . 109.5 ?
    C14 C15 H15C . . 109.5 ?
    H15A C15 H15C . . 109.5 ?
    H15B C15 H15C . . 109.5 ?
    C14 C16 H16A . . 109.5 ?
    C14 C16 H16B . . 109.5 ?
    H16A C16 H16B . . 109.5 ?
    C14 C16 H16C . . 109.5 ?
    H16A C16 H16C . . 109.5 ?
    H16B C16 H16C . . 109.5 ?
    C14 C17 H17A . . 109.5 ?
    C14 C17 H17B . . 109.5 ?
    H17A C17 H17B . . 109.5 ?
    C14 C17 H17C . . 109.5 ?
    H17A C17 H17C . . 109.5 ?
    H17B C17 H17C . . 109.5 ?
loop_
    _geom_torsion_atom_site_label_1
    _geom_torsion_atom_site_label_2
    _geom_torsion_atom_site_label_3
    _geom_torsion_atom_site_label_4
    _geom_torsion_site_symmetry_1
    _geom_torsion_site_symmetry_2
    _geom_torsion_site_symmetry_3
    _geom_torsion_site_symmetry_4
    _geom_torsion
    _geom_torsion_publ_flag
    C6 C1 C2 C3 . . . . 0.3(5) ?
    C1 C2 C3 C4 . . . . -1.5(6) ?
    C2 C3 C4 C5 . . . . 1.6(6) ?
    C3 C4 C5 C6 . . . . -0.5(5) ?
    C2 C1 C6 C5 . . . . 0.8(4) ?
    C2 C1 C6 C7 . . . . -179.0(3) ?
    C4 C5 C6 C1 . . . . -0.7(4) ?
    C4 C5 C6 C7 . . . . 179.1(3) ?
    C9 N1 C7 O1 . . . . 0.4(3) ?
    C9 N1 C7 C6 . . . . 178.9(2) ?
    C8 O1 C7 N1 . . . . 0.2(3) ?
    C8 O1 C7 C6 . . . . -178.5(2) ?
    C1 C6 C7 N1 . . . . -1.5(4) ?
    C5 C6 C7 N1 . . . . 178.6(2) ?
    C1 C6 C7 O1 . . . . 177.0(2) ?
    C5 C6 C7 O1 . . . . -2.9(3) ?
    C7 O1 C8 C9 . . . . -0.7(3) ?
    C7 O1 C8 Cl1 . . . . 178.63(17) ?
    O1 C8 C9 N1 . . . . 1.0(3) ?
    Cl1 C8 C9 N1 . . . . -178.2(2) ?
    O1 C8 C9 C10 . . . . -179.1(2) ?
    Cl1 C8 C9 C10 . . . . 1.8(4) ?
    C7 N1 C9 C8 . . . . -0.8(3) ?
    C7 N1 C9 C10 . . . . 179.2(2) ?
    C8 C9 C10 S1 . . . . 124.2(3) ?
    N1 C9 C10 S1 . . . . -55.9(3) ?
    C8 C9 C10 S2 . . . . -111.6(3) ?
    N1 C9 C10 S2 . . . . 68.4(3) ?
    C11 S1 C10 C9 . . . . 179.42(16) ?
    C11 S1 C10 S2 . . . . 57.48(16) ?
    C13 S2 C10 C9 . . . . 179.80(17) ?
    C13 S2 C10 S1 . . . . -58.88(15) ?
    C10 S1 C11 C12 . . . . -59.4(2) ?
    S1 C11 C12 C13 . . . . 67.9(2) ?
    S1 C11 C12 C14 . . . . -164.19(16) ?
    C11 C12 C13 S2 . . . . -70.4(2) ?
    C14 C12 C13 S2 . . . . 162.84(16) ?
    C10 S2 C13 C12 . . . . 63.2(2) ?
    C11 C12 C14 C16 . . . . -59.6(3) ?
    C13 C12 C14 C16 . . . . 65.6(3) ?
    C11 C12 C14 C15 . . . . 62.0(3) ?
    C13 C12 C14 C15 . . . . -172.8(2) ?
    C11 C12 C14 C17 . . . . 179.6(2) ?
    C13 C12 C14 C17 . . . . -55.2(3) ?
data_global
_journal_date_recd_electronic     2008-01-07
_journal_date_accepted     2008-01-25
_journal_name_full     'Acta Crystallographica, Section E'
_journal_year     2008
_journal_volume     64
_journal_issue      3
_journal_page_first     o543
_journal_page_last     o543
_journal_paper_category     QO
_journal_coeditor_code     CV2381
_publ_contact_author_name     'Shangzhong Liu'
_publ_contact_author_address
;
Department of Applied Chemistry, China Agriculture University, 100094, Beijing,
 People's Republic of China
;
_publ_contact_author_email     shangzho@cau.edu.cn
_publ_contact_author_fax     ?
_publ_contact_author_phone     '01062731356'
_publ_section_title
;
4-(5-<i>tert</i>-Butyl-1,3-dithian-2-yl)-5-chloro-2-phenyl-1,3-oxazole
;
loop_
    _publ_author_name
    _publ_author_footnote
    _publ_author_address
    'Cui, Yongliang' .
;
Department of Applied Chemistry, China Agriculture University, 100094 Beijing,
People's Republic of China
;
    'Liu, Lei' .
;
Department of Applied Chemistry, China Agriculture University, 100094 Beijing,
People's Republic of China
;
    'Liu, Ming' .
;
Department of Applied Chemistry, China Agriculture University, 100094 Beijing,
People's Republic of China
;
    'Duan, Yousheng' .
;
Department of Applied Chemistry, China Agriculture University, 100094 Beijing,
People's Republic of China
;
    'Liu, Shangzhong' .
;
Department of Applied Chemistry, China Agriculture University, 100094 Beijing,
People's Republic of China
;
