# Supplementary material for: 4-(5-tert-Butyl-1,3-dithian-2-yl)-5-chloro-2-phenyl-1,3-oxazole
Source: Acta Crystallogr Sect E Struct Rep Online. 2008 Feb 6;64(Pt 3):o543. doi: 10.1107/S1600536808002821 (PMC2960807; doi:10.1107/S1600536808002821)
Supplement: Supplementary file 2 [file e-64-0o543-Isup2.hkl]

# 
# h,k,l, Fc-squared, Fo-squared, sigma(Fo-squared) and status flag 
# 
data_I
_shelx_title ' A in P2(1)/c' 
_shelx_refln_list_code          4 
_shelx_F_calc_maximum      167.29 
_exptl_crystal_F_000       744.00 
_reflns_d_resolution_high  0.8409 
 
loop_ 
 _symmetry_equiv_pos_as_xyz 
 'x, y, z' 
 '-x, y+1/2, -z+1/2' 
 '-x, -y, -z' 
 'x, -y-1/2, z-1/2' 
 
_cell_length_a     7.4543 
_cell_length_b    26.2217 
_cell_length_c     9.4772 
_cell_angle_alpha  90.000 
_cell_angle_beta  104.594 
_cell_angle_gamma  90.000 
 
_shelx_F_squared_multiplier     1.000 
 
loop_ 
 _refln_index_h 
 _refln_index_k 
 _refln_index_l 
 _refln_F_squared_calc 
 _refln_F_squared_meas 
 _refln_F_squared_sigma 
 _refln_observed_status 
   1   0   0     9629.50    10042.62    214.55 o 
   2   0   0     9654.76    10134.85      8.57 o 
   3   0   0     3149.02     3320.76    125.28 o 
   4   0   0      750.76      751.92      4.06 o 
   5   0   0      343.16      302.85      8.31 o 
   6   0   0      892.04      810.16      4.38 o 
   7   0   0        1.01        4.24      2.23 o 
   8   0   0       64.43       62.97      3.75 o 
   1   1   0      739.96      752.15     19.43 o 
   2   1   0    16060.00    16628.28    484.93 o 
   3   1   0     1200.14     1187.54     12.12 o 
   4   1   0      401.48      439.18      3.93 o 
   5   1   0      302.93      297.00      1.97 o 
   6   1   0      606.77      598.48      7.25 o 
   7   1   0       12.14       12.99      1.67 o 
   8   1   0       75.00       63.14      2.11 o 
   1   2   0       72.95       75.51      2.99 o 
   2   2   0     7238.24     7787.57     86.47 o 
   3   2   0     5213.09     5693.98      8.04 o 
   4   2   0       32.95       46.36      1.59 o 
   5   2   0      336.00      321.09      2.05 o 
   6   2   0      440.23      417.47      4.62 o 
   7   2   0       49.43       50.93      2.06 o 
   8   2   0       54.32       54.73      2.79 o 
   1   3   0    13900.64    13881.80     72.57 o 
   2   3   0     3184.87     3562.33     41.21 o 
   3   3   0     1794.75     1738.96     19.00 o 
   4   3   0      611.93      608.87      5.90 o 
   5   3   0        3.90        9.74      1.25 o 
   6   3   0        3.60        8.29      2.09 o 
   7   3   0        6.53        9.87      2.68 o 
   8   3   0       16.93       20.42      1.79 o 
   0   4   0      809.86      793.17     19.47 o 
   1   4   0     1537.76     1683.62     91.47 o 
   2   4   0      637.79      575.74     14.14 o 
   3   4   0      422.09      439.51      8.84 o 
   4   4   0      438.41      388.27      6.41 o 
   5   4   0      889.89      895.45      7.03 o 
   6   4   0        1.49        4.48      1.30 o 
   7   4   0       58.84       62.44      3.64 o 
   8   4   0       60.02       69.52      2.39 o 
   1   5   0      220.63      281.23      3.16 o 
   2   5   0     3871.92     4197.17    125.83 o 
   3   5   0     1538.20     1443.29     11.88 o 
   4   5   0       28.79       23.67      1.58 o 
   5   5   0        8.97        6.58      1.65 o 
   6   5   0        0.94        2.92      1.07 o 
   7   5   0        2.30        8.34      1.90 o 
   8   5   0        1.35        3.46      1.47 o 
   0   6   0      246.87      206.19     19.43 o 
   1   6   0     4423.00     4840.20     68.73 o 
   2   6   0      430.50      420.50      2.10 o 
   3   6   0     1006.06     1145.40     16.42 o 
   4   6   0      209.24      207.48      6.88 o 
   5   6   0       59.43       62.82      3.77 o 
   6   6   0        2.14        4.24      1.21 o 
   7   6   0      460.67      425.45      4.35 o 
   8   6   0        2.89        8.06      2.64 o 
   1   7   0     9325.51    10214.12     84.68 o 
   2   7   0     1689.36     1789.10     34.19 o 
   3   7   0      487.89      541.98     40.80 o 
   4   7   0     2523.99     2496.44     38.09 o 
   5   7   0     2292.50     2038.12     15.72 o 
   6   7   0        0.78        4.99      1.70 o 
   7   7   0        5.31        7.18      1.85 o 
   8   7   0       42.00       48.81      4.96 o 
   0   8   0     3730.70     4229.17    160.69 o 
   1   8   0      380.83      368.00      5.54 o 
   2   8   0      400.19      449.68     20.83 o 
   3   8   0       50.26       64.74      4.15 o 
   4   8   0       17.11       16.66      1.25 o 
   5   8   0      100.11       93.63      5.43 o 
   6   8   0       91.46       89.66      2.73 o 
   7   8   0      338.10      334.53     14.94 o 
   8   8   0        2.99        3.71      2.50 o 
   1   9   0     2197.39     2556.80      5.67 o 
   2   9   0     4984.65     5906.00    135.50 o 
   3   9   0      207.73      226.24      2.61 o 
   4   9   0     3487.12     3573.50     31.62 o 
   5   9   0     2094.96     2249.35     43.84 o 
   6   9   0        6.65        6.70      1.01 o 
   7   9   0       58.19       52.28      2.21 o 
   8   9   0       69.62       68.91      1.86 o 
   0  10   0      125.53      190.44     38.48 o 
   1  10   0       15.41       26.93      5.54 o 
   2  10   0     3663.47     3904.88     83.00 o 
   3  10   0        3.50        5.07      0.96 o 
   4  10   0     1119.51      984.96      3.35 o 
   5  10   0      212.50      187.05      5.83 o 
   6  10   0       54.36       59.50      1.54 o 
   7  10   0      309.76      304.92     12.48 o 
   8  10   0       19.35       22.81      2.97 o 
   1  11   0     1460.24     1628.52     75.43 o 
   2  11   0      473.58      566.08     13.29 o 
   3  11   0      167.66      123.42      1.71 o 
   4  11   0     2077.76     1823.57     64.60 o 
   5  11   0      641.06      637.79     19.45 o 
   6  11   0       24.99       26.24      2.03 o 
   7  11   0       20.92       25.70      2.14 o 
   8  11   0        3.06        5.74      5.83 o 
   0  12   0      410.40      398.35      5.45 o 
   1  12   0      179.74      258.72      5.88 o 
   2  12   0     1398.74     1418.97     11.09 o 
   3  12   0        0.29        2.58      1.47 o 
   4  12   0      486.89      477.23     15.05 o 
   5  12   0        0.15        3.05      1.71 o 
   6  12   0       33.16       32.19      2.95 o 
   7  12   0       31.00       35.47      1.55 o 
   1  13   0      229.24      211.32      4.27 o 
   2  13   0      348.34      360.95      5.18 o 
   3  13   0     1607.66     1492.54     34.03 o 
   4  13   0       67.09       70.93      1.95 o 
   5  13   0       13.69       11.43      2.10 o 
   6  13   0       19.10       18.56      5.11 o 
   7  13   0        3.57        8.13      1.42 o 
   0  14   0     2115.42     2112.80     34.48 o 
   1  14   0      155.34      157.52      8.64 o 
   2  14   0       27.57       28.65      0.96 o 
   3  14   0      193.25      158.02      3.77 o 
   4  14   0        1.29        1.13      1.42 o 
   5  14   0       96.42       93.08      6.99 o 
   6  14   0        1.28        2.83      1.61 o 
   7  14   0       16.49       17.35      1.51 o 
   1  15   0        8.44        4.52      1.90 o 
   2  15   0      950.07      792.60     26.37 o 
   3  15   0      634.64      655.97     20.77 o 
   4  15   0       31.84       27.35      1.79 o 
   5  15   0       99.38       82.13      2.01 o 
   6  15   0      262.65      264.82      3.63 o 
   7  15   0        0.17        4.11      1.72 o 
   0  16   0     6190.55     6095.12    169.31 o 
   1  16   0      921.90      895.92     38.03 o 
   2  16   0      279.98      276.34      5.65 o 
   3  16   0      504.00      521.82      9.82 o 
   4  16   0      396.07      379.98     13.29 o 
   5  16   0      199.70      203.91      2.32 o 
   6  16   0      107.70       83.16     35.73 o 
   7  16   0        6.07       10.74      2.41 o 
   1  17   0        0.02       -0.71      2.21 o 
   2  17   0      611.92      599.93     10.38 o 
   3  17   0       66.62       63.15      2.48 o 
   4  17   0       14.17       14.21      1.73 o 
   5  17   0       97.34      104.77      2.54 o 
   6  17   0       78.48       83.92      4.78 o 
   7  17   0        0.25        5.70      1.94 o 
   0  18   0     2095.45     2211.91    124.61 o 
   1  18   0      411.09      410.80     15.99 o 
   2  18   0       47.20       36.24      2.23 o 
   3  18   0      418.26      416.30     12.26 o 
   4  18   0       14.53       16.31      2.29 o 
   5  18   0      137.06      140.85      3.23 o 
   6  18   0       66.22       65.92      6.43 o 
   7  18   0       19.26       23.27      3.22 o 
   1  19   0      641.76      662.66     23.29 o 
   2  19   0      235.75      236.95      4.24 o 
   3  19   0      224.53      211.88      2.63 o 
   4  19   0       53.67       43.14      7.17 o 
   5  19   0        0.88        2.03      1.61 o 
   0  20   0      271.66      239.51      5.38 o 
   1  20   0      195.59      173.71      9.11 o 
   2  20   0      720.22      669.84     14.40 o 
   3  20   0      164.22      133.02      3.13 o 
   4  20   0      126.14      136.96      8.26 o 
   5  20   0       92.31       87.02      8.08 o 
   6  20   0       18.31       18.22      7.06 o 
   1  21   0        7.02        7.35      1.40 o 
   2  21   0       39.77       37.76      1.46 o 
   3  21   0       32.96       32.46      3.00 o 
   4  21   0       78.68       83.13      3.86 o 
   5  21   0       24.67       13.37      5.85 o 
   6  21   0        2.11        4.77      2.70 o 
   0  22   0      379.36      328.42     17.91 o 
   1  22   0      170.23      157.35      2.13 o 
   2  22   0      213.96      210.49      2.50 o 
   3  22   0        0.38        3.81      2.07 o 
   4  22   0       14.69       20.19      3.62 o 
   5  22   0       40.22       35.60      3.26 o 
   6  22   0       18.84       18.89      4.24 o 
   1  23   0      299.57      304.59      3.75 o 
   2  23   0       97.94       94.87      3.39 o 
   3  23   0       26.01       30.72      2.61 o 
   4  23   0        1.90        5.73      2.32 o 
   5  23   0      140.73      126.68     19.90 o 
   0  24   0      485.10      469.67     10.96 o 
   1  24   0      155.91      147.25      4.60 o 
   2  24   0       28.27       33.74      7.57 o 
   3  24   0        8.98        5.15      2.93 o 
   4  24   0       30.77       29.64      2.32 o 
   5  24   0        9.31       12.06      1.84 o 
   1  25   0      323.64      338.74      5.05 o 
   2  25   0       10.72       11.17      1.91 o 
   3  25   0        2.49        4.91      3.08 o 
   4  25   0      189.94      196.65     10.88 o 
   5  25   0       55.78       58.28      2.09 o 
   0  26   0      226.07      209.46      2.68 o 
   1  26   0        5.56       10.19      2.66 o 
   2  26   0      274.60      287.20      3.15 o 
   3  26   0        2.98        6.56      3.21 o 
   4  26   0       43.08       40.41      3.43 o 
   1  27   0       41.25       36.98      4.73 o 
   2  27   0        3.00        4.70      2.06 o 
   3  27   0       33.60       32.60      4.87 o 
   4  27   0      123.86      127.28      4.51 o 
   0  28   0       47.37       44.48      3.84 o 
   1  28   0        0.03        1.70      2.10 o 
   2  28   0       14.62       15.26      3.62 o 
   3  28   0        8.94       16.15      5.72 o 
   1  29   0       18.73       16.85      2.13 o 
   2  29   0      265.13      256.70      8.73 o 
   3  29   0       77.78       92.74      5.63 o 
   0  30   0      208.24      201.96      3.13 o 
   1  30   0       45.30       48.19      2.49 o 
   2  30   0        1.24        3.93      6.88 o 
  -8   1   1        0.02        4.09      1.97 o 
  -7   1   1       32.32       30.33      0.97 o 
  -6   1   1       78.84       74.26      2.99 o 
  -5   1   1       81.51       82.54      3.97 o 
  -4   1   1       34.14       37.50      1.30 o 
  -3   1   1       17.12       17.07      0.99 o 
  -2   1   1      133.68      132.77      3.82 o 
  -1   1   1     1115.72     1152.15     18.42 o 
   1   1   1      301.10      322.11      2.19 o 
   2   1   1      662.97      687.45     13.47 o 
   3   1   1       33.02       23.34      0.78 o 
   4   1   1      760.85      796.05      3.08 o 
   5   1   1       52.82       48.75      2.34 o 
   6   1   1      411.58      400.44      3.01 o 
   7   1   1        0.36        2.24      1.44 o 
   8   1   1       34.30       32.53      2.80 o 
  -8   2   1        4.54        4.92      1.55 o 
  -7   2   1      112.12      120.39     12.73 o 
  -6   2   1        0.05        0.99      1.90 o 
  -5   2   1      207.57      194.71      4.46 o 
  -4   2   1     4639.68     4823.92     47.63 o 
  -3   2   1      520.66      444.44     11.37 o 
  -2   2   1      367.02      385.46      1.04 o 
  -1   2   1     6039.29     6540.33    166.41 o 
   0   2   1     2824.68     3111.19     20.10 o 
   1   2   1     3182.13     3740.06     17.31 o 
   2   2   1    11681.14    11678.03     10.41 o 
   3   2   1      611.22      633.92     41.89 o 
   4   2   1      805.41      820.46      5.81 o 
   5   2   1        0.01        1.76      1.14 o 
   6   2   1        8.38       13.44      1.58 o 
   7   2   1       33.52       33.25      2.02 o 
   8   2   1       10.87       11.75      2.99 o 
  -8   3   1        8.56       10.24      1.63 o 
  -7   3   1        1.24        2.90      1.17 o 
  -6   3   1       72.87       73.95      3.39 o 
  -5   3   1       24.85       24.95      1.21 o 
  -4   3   1      107.99      100.66      2.37 o 
  -3   3   1      193.92      165.06      1.80 o 
  -2   3   1      627.40      579.02     15.68 o 
  -1   3   1     4759.02     4981.79      5.92 o 
   0   3   1     1670.07     1537.28     12.64 o 
   1   3   1     9427.58    10260.57    188.36 o 
   2   3   1    10336.99    10768.04    277.68 o 
   3   3   1      354.73      436.31     17.98 o 
   4   3   1      242.62      214.15      1.88 o 
   5   3   1        2.51        2.01      0.94 o 
   6   3   1      117.54      127.64      2.17 o 
   7   3   1       17.71       17.46      1.92 o 
   8   3   1       32.97       38.54      3.80 o 
  -8   4   1       18.21       19.63      2.30 o 
  -7   4   1       95.73      100.62      3.68 o 
  -6   4   1       26.82       20.85      0.66 o 
  -5   4   1      345.33      312.20     10.16 o 
  -4   4   1     1118.34     1195.14     32.02 o 
  -3   4   1      420.80      376.47     20.48 o 
  -2   4   1       91.87       88.13      0.85 o 
  -1   4   1      205.74      193.55      7.53 o 
   0   4   1      161.31      138.78      4.76 o 
   1   4   1     7174.06     8348.52     38.14 o 
   2   4   1      525.24      535.30      8.78 o 
   3   4   1      130.30      108.70      0.98 o 
   4   4   1       14.60       15.95      2.70 o 
   5   4   1      656.36      634.28      5.27 o 
   6   4   1        2.31        4.83      1.14 o 
   7   4   1       85.22       76.84      5.56 o 
   8   4   1        0.25        5.04      2.31 o 
  -8   5   1       68.28       69.85      3.91 o 
  -7   5   1        0.08        2.52      1.84 o 
  -6   5   1       97.65       91.88      3.88 o 
  -5   5   1       51.06       40.39      1.90 o 
  -4   5   1      343.65      315.75      7.62 o 
  -3   5   1     1177.19     1203.52     10.42 o 
  -2   5   1     2335.56     2324.99     33.85 o 
  -1   5   1    11320.76    12307.39    107.23 o 
   0   5   1       11.91       13.21      1.33 o 
   1   5   1    24699.24    25367.80     30.57 o 
   2   5   1     1563.96     1683.56     10.45 o 
   3   5   1     2675.60     2719.66     21.53 o 
   4   5   1      161.10      162.61      4.06 o 
   5   5   1      186.99      186.37      3.93 o 
   6   5   1        2.60        4.62      1.11 o 
   7   5   1        6.94        6.60      1.94 o 
   8   5   1       60.00       59.18      2.44 o 
  -8   6   1       17.90       17.74      2.52 o 
  -7   6   1        0.40        2.28      1.81 o 
  -6   6   1       23.99       25.13      1.23 o 
  -5   6   1        3.98        1.85      1.37 o 
  -4   6   1      222.63      219.81      4.08 o 
  -3   6   1      311.01      322.78      2.47 o 
  -2   6   1        3.07        2.04      0.63 o 
  -1   6   1      361.31      409.87      5.44 o 
   0   6   1       48.30       50.62      1.44 o 
   1   6   1    12472.41    13366.01    287.46 o 
   2   6   1      362.66      379.71      9.00 o 
   3   6   1     3884.19     3923.80      9.29 o 
   4   6   1      801.27      803.46      2.68 o 
   5   6   1      122.32      117.79      3.15 o 
   6   6   1        0.70        1.70      1.17 o 
   7   6   1      152.57      147.36      7.77 o 
   8   6   1        0.98        6.02      2.45 o 
  -8   7   1       85.06       88.70      7.12 o 
  -7   7   1        0.72        3.72      1.28 o 
  -6   7   1        4.88        5.27      1.74 o 
  -5   7   1       76.52       84.12      7.93 o 
  -4   7   1      117.82      111.42      3.53 o 
  -3   7   1      398.06      415.22      8.57 o 
  -2   7   1     2436.88     2505.06     10.83 o 
  -1   7   1      468.09      432.02     23.42 o 
   0   7   1      385.62      337.67      4.58 o 
   1   7   1      110.64      147.97      1.39 o 
   2   7   1      204.71      222.77      6.05 o 
   3   7   1     1216.89     1318.57      3.06 o 
   4   7   1       56.03       48.96      2.08 o 
   5   7   1        0.02        3.62      1.61 o 
   6   7   1        5.30        6.25      2.10 o 
   7   7   1        6.64        6.95      5.31 o 
   8   7   1        4.69       12.66      2.63 o 
  -8   8   1        9.46        9.47      3.19 o 
  -7   8   1        7.59       10.73      2.65 o 
  -6   8   1       38.93       29.97      1.65 o 
  -5   8   1      526.86      496.26      9.76 o 
  -4   8   1      166.72      173.89      2.34 o 
  -3   8   1      416.50      439.66     10.45 o 
  -2   8   1      178.93      198.06      3.88 o 
  -1   8   1      443.10      402.99      6.08 o 
   0   8   1      404.52      439.37      8.93 o 
   1   8   1      535.09      497.01      7.55 o 
   2   8   1      653.63      695.26     38.92 o 
   3   8   1     1079.34      980.54     14.85 o 
   4   8   1      543.99      532.98     16.50 o 
   5   8   1      286.60      256.36      7.68 o 
   6   8   1       21.70       21.01      1.67 o 
   7   8   1        3.02        9.57      3.39 o 
   8   8   1        0.03        4.00      2.77 o 
  -8   9   1       22.35       24.69      1.61 o 
  -7   9   1        6.16        4.85      1.56 o 
  -6   9   1       63.25       66.42      3.35 o 
  -5   9   1      217.32      216.01      3.44 o 
  -4   9   1      325.63      285.65      3.48 o 
  -3   9   1     1166.76     1200.67     30.08 o 
  -2   9   1     1367.25     1268.18     61.95 o 
  -1   9   1     4535.91     5149.79     52.95 o 
   0   9   1      859.90      912.75     24.65 o 
   1   9   1     4199.65     4900.53     25.81 o 
   2   9   1     1691.30     1860.37    160.38 o 
   3   9   1       72.19       88.59      2.02 o 
   4   9   1       42.63       42.43      1.24 o 
   5   9   1        4.98        7.51      2.37 o 
   6   9   1       39.98       35.37      4.40 o 
   7   9   1        1.45        2.66      3.37 o 
  -8  10   1       13.90       14.04      2.93 o 
  -7  10   1        2.26        7.58      1.28 o 
  -6  10   1        1.72        3.97      1.59 o 
  -5  10   1      241.60      230.87      3.73 o 
  -4  10   1      205.69      205.78      4.95 o 
  -3  10   1      373.29      382.73      2.75 o 
  -2  10   1      418.86      469.31      4.51 o 
  -1  10   1      620.45      661.93     11.05 o 
   0  10   1        1.35        0.96      0.99 o 
   1  10   1      966.42      930.75     15.97 o 
   2  10   1      398.62      459.47     10.92 o 
   3  10   1      688.74      659.35     17.89 o 
   4  10   1      457.91      464.78     14.98 o 
   5  10   1       86.89       89.32      4.38 o 
   6  10   1       20.04       19.68      2.12 o 
   7  10   1      166.51      176.04      3.73 o 
  -8  11   1      228.37      225.23     16.15 o 
  -7  11   1       25.55       18.13      2.99 o 
  -6  11   1       56.92       58.46      3.39 o 
  -5  11   1      147.12      159.56      2.12 o 
  -4  11   1     1416.29     1381.96     84.54 o 
  -3  11   1      116.60       99.66      2.30 o 
  -2  11   1     2775.40     2862.88     59.06 o 
  -1  11   1      643.02      551.62     19.34 o 
   0  11   1       33.89       46.89      1.51 o 
   1  11   1     3004.34     3356.23     39.77 o 
   2  11   1      223.44      262.48      5.00 o 
   3  11   1       71.20       74.27      2.46 o 
   4  11   1       95.57       96.86      3.64 o 
   5  11   1      510.57      518.79      3.30 o 
   6  11   1        7.03       10.00      3.30 o 
   7  11   1       26.30       35.06      3.39 o 
  -8  12   1        7.99        9.11      3.48 o 
  -7  12   1      113.21      113.54      9.60 o 
  -6  12   1       17.84       15.44      2.10 o 
  -5  12   1       72.35       70.22      3.71 o 
  -4  12   1       67.79       59.36      3.17 o 
  -3  12   1      216.11      202.16      8.55 o 
  -2  12   1     2208.96     2386.55     15.03 o 
  -1  12   1     1119.07     1163.15     21.59 o 
   0  12   1     1285.19     1254.46     24.32 o 
   1  12   1      138.29      119.66      5.20 o 
   2  12   1       43.63       50.98      1.96 o 
   3  12   1      264.77      258.62      4.16 o 
   4  12   1      120.06      121.32      1.80 o 
   5  12   1        8.73        7.99      2.90 o 
   6  12   1       22.29       23.09      3.62 o 
   7  12   1      142.29      151.49      5.18 o 
  -7  13   1       18.07       23.71      3.75 o 
  -6  13   1       57.78       58.92      2.86 o 
  -5  13   1      124.47      135.33      1.86 o 
  -4  13   1      125.75      120.06      2.10 o 
  -3  13   1        1.99        5.51      3.04 o 
  -2  13   1      246.57      265.43      4.55 o 
  -1  13   1      812.85      835.73     13.76 o 
   0  13   1     1302.03     1470.31     14.28 o 
   1  13   1      963.59     1008.70     23.27 o 
   2  13   1     1137.65     1097.94     23.11 o 
   3  13   1       29.91       25.32      2.79 o 
   4  13   1      763.46      750.22     14.47 o 
   5  13   1       15.52       21.83      3.42 o 
   6  13   1      105.67      101.43      7.82 o 
   7  13   1        0.00        3.30      2.32 o 
  -7  14   1      208.34      228.04     11.75 o 
  -6  14   1        0.04        1.75      3.33 o 
  -5  14   1        0.38        2.28      1.50 o 
  -4  14   1      212.04      222.18      4.00 o 
  -3  14   1      395.18      343.82      8.64 o 
  -2  14   1      229.14      185.77      4.39 o 
  -1  14   1      732.68      664.61      7.50 o 
   0  14   1      843.95      839.99     19.75 o 
   1  14   1        0.80        2.09      1.62 o 
   2  14   1      182.70      173.90      2.68 o 
   3  14   1        8.29       10.88      1.43 o 
   4  14   1       84.78       90.23      1.28 o 
   5  14   1       94.74       93.18      3.34 o 
   6  14   1        1.79        1.74      1.47 o 
   7  14   1        7.12       15.88      3.62 o 
  -7  15   1       35.83       38.81      1.72 o 
  -6  15   1        1.66        3.45      1.99 o 
  -5  15   1        3.30        3.89      1.05 o 
  -4  15   1       57.88       46.05      1.26 o 
  -3  15   1       85.34       80.73      2.19 o 
  -2  15   1        6.30        7.45      1.30 o 
  -1  15   1      603.78      565.81      2.49 o 
   0  15   1        7.26       10.89      2.27 o 
   1  15   1      195.52      206.23     11.92 o 
   2  15   1        0.00        3.77      1.43 o 
   3  15   1       13.64       18.71      2.67 o 
   4  15   1       46.72       44.70      1.35 o 
   5  15   1       41.69       54.06     25.90 o 
   6  15   1       12.20       19.37      2.59 o 
   7  15   1        0.59        1.55      2.79 o 
  -7  16   1        3.85        5.48      2.61 o 
  -6  16   1        3.12        4.82      1.77 o 
  -5  16   1       24.22       27.30      3.80 o 
  -4  16   1        2.26        3.98      1.58 o 
  -3  16   1       98.31       95.86      3.12 o 
  -2  16   1        4.21        4.31      1.43 o 
  -1  16   1        1.25        2.81      0.97 o 
   0  16   1        0.36        3.81      2.39 o 
   1  16   1        7.45        8.10      1.54 o 
   2  16   1        0.39        2.83      1.33 o 
   3  16   1       91.81       75.13     10.36 o 
   4  16   1       64.84       62.84      4.33 o 
   5  16   1       33.47       47.47      1.82 o 
   6  16   1        5.18        3.35      1.42 o 
   7  16   1        2.14        4.02      1.82 o 
  -7  17   1       19.80       21.63      3.39 o 
  -6  17   1       49.02       39.55      9.38 o 
  -5  17   1       13.96       15.99      1.92 o 
  -4  17   1       69.80       52.48      1.60 o 
  -3  17   1      251.32      236.14      4.49 o 
  -2  17   1       21.24       18.73      1.39 o 
  -1  17   1      110.61      117.40      6.57 o 
   0  17   1        0.03        1.23      1.64 o 
   1  17   1       55.04       51.55      3.24 o 
   2  17   1      423.22      433.40      5.76 o 
   3  17   1       20.03       17.84      1.15 o 
   4  17   1       47.59       31.87      4.85 o 
   5  17   1       71.66       70.73      8.15 o 
   6  17   1       16.91       18.70      2.46 o 
  -7  18   1       35.63       41.35      2.19 o 
  -6  18   1       50.73       50.39      2.76 o 
  -5  18   1        5.45        3.69      2.84 o 
  -4  18   1      340.84      345.85      4.38 o 
  -3  18   1      171.53      151.58      3.50 o 
  -2  18   1      376.29      360.00      8.66 o 
  -1  18   1       14.41       16.38      1.32 o 
   0  18   1     2173.90     2116.99     37.52 o 
   1  18   1      138.97      124.01      1.91 o 
   2  18   1      476.51      459.90     22.00 o 
   3  18   1      115.50      148.95      3.74 o 
   4  18   1       15.24       19.63      1.79 o 
   5  18   1       36.31       16.40     13.64 o 
   6  18   1      115.29      102.68      2.64 o 
  -6  19   1       72.81       71.82      3.65 o 
  -5  19   1        9.11       12.62      1.89 o 
  -4  19   1       53.24       36.49      2.75 o 
  -3  19   1      173.38      180.28      4.43 o 
  -2  19   1       72.65       72.53      2.26 o 
  -1  19   1      549.40      579.21      2.81 o 
   0  19   1      174.23      183.21      1.92 o 
   1  19   1       27.57       26.14      1.02 o 
   2  19   1      511.10      459.39     16.39 o 
   3  19   1      167.00      170.98      3.09 o 
   4  19   1      223.47      221.77      8.55 o 
   5  19   1        0.28        3.54      2.78 o 
   6  19   1       38.60       41.87      4.96 o 
  -6  20   1       20.48       25.57      2.30 o 
  -5  20   1      226.06      219.67      7.82 o 
  -4  20   1       25.62       38.45      1.64 o 
  -3  20   1      696.83      644.55      8.58 o 
  -2  20   1       22.06       20.42      1.16 o 
  -1  20   1        4.56        6.65      4.11 o 
   0  20   1     1560.52     1505.91     18.07 o 
   1  20   1       24.55       18.25      1.80 o 
   2  20   1      671.53      672.91     36.27 o 
   3  20   1      247.75      193.11      4.44 o 
   4  20   1      131.48      131.01      5.47 o 
   5  20   1      215.35      225.67      4.85 o 
   6  20   1       85.18       84.17      1.94 o 
  -6  21   1      121.83      120.39      8.40 o 
  -5  21   1        1.25        3.91      1.45 o 
  -4  21   1       23.77       28.34      5.76 o 
  -3  21   1      369.02      385.14      5.43 o 
  -2  21   1       51.63       60.14      2.84 o 
  -1  21   1      879.23      894.75     27.51 o 
   0  21   1      414.10      425.89     11.46 o 
   1  21   1      702.98      644.20     16.52 o 
   2  21   1       40.76       46.01      1.73 o 
   3  21   1      476.06      550.34      7.68 o 
   4  21   1        1.44        3.63      2.74 o 
   5  21   1       23.43       32.34      2.75 o 
   6  21   1        5.98        8.34      2.43 o 
  -6  22   1        0.01        3.32      2.23 o 
  -5  22   1        0.30        2.46      2.14 o 
  -4  22   1       67.11       64.17      1.74 o 
  -3  22   1      159.70      147.67      2.79 o 
  -2  22   1       42.15       44.30      1.69 o 
  -1  22   1        4.49        7.47      1.52 o 
   0  22   1        7.28        8.63      1.51 o 
   1  22   1       11.94       12.69      2.00 o 
   2  22   1       85.62       76.15      2.26 o 
   3  22   1      120.02      108.61      1.97 o 
   4  22   1        8.48        9.87      3.66 o 
   5  22   1       90.27       91.04      6.54 o 
  -5  23   1        0.86        4.41      2.27 o 
  -4  23   1        7.79       10.24      1.14 o 
  -3  23   1       31.28       34.77      3.01 o 
  -2  23   1        0.01        3.30      2.76 o 
  -1  23   1        3.69        7.45      1.70 o 
   0  23   1       31.25       28.42      1.76 o 
   1  23   1       27.64       23.18      3.46 o 
   2  23   1      165.73      155.33      5.87 o 
   3  23   1      151.27      169.42      4.05 o 
   4  23   1        4.25        7.95      2.84 o 
   5  23   1        7.39        9.05      2.37 o 
  -5  24   1       26.54       23.37      3.24 o 
  -4  24   1       16.85       18.81      2.66 o 
  -3  24   1        0.06        2.77      1.88 o 
  -2  24   1        2.38        5.49      2.72 o 
  -1  24   1      333.36      340.14      8.89 o 
   0  24   1      209.87      207.74      5.75 o 
   1  24   1       22.98       22.00      2.99 o 
   2  24   1       19.39       17.93      2.66 o 
   3  24   1       61.54       57.87      3.69 o 
   4  24   1       15.88       16.29      2.00 o 
   5  24   1        2.65        5.02      1.95 o 
  -5  25   1       32.04       38.03      6.54 o 
  -4  25   1       26.06       27.78      2.72 o 
  -3  25   1        4.25        5.35      3.45 o 
  -2  25   1       10.30       13.15      1.91 o 
  -1  25   1        9.90        9.80      2.88 o 
   0  25   1      121.78      132.29      7.03 o 
   1  25   1      537.46      532.32     59.67 o 
   2  25   1       39.75       44.32      3.14 o 
   3  25   1       10.26       11.63      1.90 o 
   4  25   1        5.80        8.57      4.00 o 
  -4  26   1       10.11        9.17      2.40 o 
  -3  26   1       41.84       60.36      8.02 o 
  -2  26   1      218.25      226.57      7.75 o 
  -1  26   1       19.92       22.51      1.88 o 
   0  26   1      228.85      197.67     16.03 o 
   1  26   1        0.24        3.27      2.08 o 
   2  26   1        5.86        8.57      5.36 o 
   3  26   1      120.85      117.52      5.54 o 
   4  26   1       19.77       18.24      3.02 o 
  -4  27   1      183.74      179.41      6.74 o 
  -3  27   1       68.00       68.43      2.54 o 
  -2  27   1      127.60      121.97     16.79 o 
  -1  27   1       56.84       65.43      5.63 o 
   0  27   1       13.57       26.34      5.05 o 
   1  27   1      166.73      168.89      2.80 o 
   2  27   1       11.80       21.98      4.18 o 
   3  27   1       14.66       19.05      6.12 o 
   4  27   1       72.83       64.58      3.89 o 
  -3  28   1       11.66       20.67      7.50 o 
  -2  28   1       77.75       86.98      2.67 o 
  -1  28   1        0.11        2.77      4.56 o 
   0  28   1       80.08       83.57      2.23 o 
   1  28   1       11.95       12.75      1.97 o 
   2  28   1       62.06       77.11      8.64 o 
   3  28   1       16.95       18.86      2.05 o 
  -3  29   1        0.64        6.01      2.77 o 
  -2  29   1       33.56       34.22      2.39 o 
  -1  29   1       63.81       74.74      9.00 o 
   0  29   1       23.71       30.31      2.00 o 
   1  29   1       34.03       40.82      4.64 o 
   2  29   1        1.58        7.26      4.11 o 
  -2  30   1      146.34      165.28     11.59 o 
  -1  30   1       40.14       36.53     15.01 o 
   0  30   1       28.76       27.26      1.77 o 
   1  30   1       15.75       16.15      3.08 o 
   2  30   1        8.73       10.50      2.68 o 
   0  31   1       15.61       17.33      3.93 o 
  -8   0   2        4.73       10.45      1.43 o 
  -7   0   2      242.14      230.01      3.30 o 
  -6   0   2      156.30      174.89      2.99 o 
  -5   0   2       57.11       76.06      2.14 o 
  -4   0   2       10.50        7.10      0.89 o 
  -3   0   2    18150.64    20650.83    404.45 o 
  -1   0   2     2804.51     2869.14     50.15 o 
   0   0   2    27986.70    26501.79    919.40 o 
   1   0   2      235.68      221.12      1.03 o 
   3   0   2     1878.92     1949.12     18.58 o 
   4   0   2       23.51       23.31      1.25 o 
   5   0   2      357.77      388.47      2.59 o 
   6   0   2      555.07      568.72      3.22 o 
   7   0   2        6.97        3.22      1.97 o 
  -8   1   2       18.10       24.29      1.82 o 
  -7   1   2       41.56       48.26      1.67 o 
  -6   1   2      155.91      132.87      3.59 o 
  -5   1   2        0.24        2.10      1.83 o 
  -4   1   2     1956.87     2140.98     13.13 o 
  -3   1   2      251.89      288.69     12.66 o 
  -2   1   2     1780.45     1738.98      2.67 o 
  -1   1   2    27707.84    27040.09     89.39 o 
   0   1   2     4356.35     4940.47     58.43 o 
   1   1   2        5.50        5.82      0.45 o 
   2   1   2     2466.12     2720.28     49.31 o 
   3   1   2      754.60      890.28     32.74 o 
   4   1   2     1564.56     1481.64      4.20 o 
   5   1   2     1055.53     1027.26      2.90 o 
   6   1   2       17.04       14.25      2.10 o 
   7   1   2       47.06       49.27      3.25 o 
   8   1   2      265.32      245.73     13.98 o 
  -8   2   2        1.33        3.86      2.04 o 
  -7   2   2      215.19      212.53      5.05 o 
  -6   2   2       49.38       46.94      2.23 o 
  -5   2   2        2.16        4.91      1.97 o 
  -4   2   2     1370.79     1316.54      9.11 o 
  -3   2   2     6589.32     6874.84    109.58 o 
  -2   2   2      277.87      277.39      5.52 o 
  -1   2   2        8.29       10.11      0.96 o 
   0   2   2     5613.93     5915.31     98.03 o 
   1   2   2     1444.99     1366.46     55.34 o 
   2   2   2      351.73      362.98      8.28 o 
   3   2   2      133.25      127.66      5.69 o 
   4   2   2      266.36      247.57      9.45 o 
   5   2   2      213.41      212.45      6.36 o 
   6   2   2       93.38      100.83      1.16 o 
   7   2   2       15.92       20.01      4.20 o 
   8   2   2        0.71        2.64      3.89 o 
  -8   3   2       11.11       10.55      2.09 o 
  -7   3   2       55.78       44.35      4.47 o 
  -6   3   2      528.11      513.64      8.11 o 
  -5   3   2        1.14        0.57      0.84 o 
  -4   3   2     1070.51     1003.56     22.96 o 
  -3   3   2       31.10       26.71      1.70 o 
  -2   3   2      227.60      195.20      7.30 o 
  -1   3   2     6663.59     7912.42    357.54 o 
   0   3   2     1902.35     2198.77     29.93 o 
   1   3   2      162.22      164.04      3.97 o 
   2   3   2       91.67       97.80     27.73 o 
   3   3   2       54.05       50.78      1.43 o 
   4   3   2       44.49       38.35      2.64 o 
   5   3   2      267.67      245.21      4.56 o 
   6   3   2      269.23      282.26      3.03 o 
   7   3   2       43.52       45.90      2.26 o 
   8   3   2       43.10       37.74      2.50 o 
  -8   4   2        8.32        8.72      1.78 o 
  -7   4   2       72.77       77.40      2.17 o 
  -6   4   2      108.20       90.65      1.35 o 
  -5   4   2      189.13      168.20      5.36 o 
  -4   4   2      479.49      449.29      1.76 o 
  -3   4   2       81.73       96.68      3.30 o 
  -2   4   2      545.32      577.80      5.88 o 
  -1   4   2     3736.54     4368.00     68.13 o 
   0   4   2      459.93      534.51     14.36 o 
   1   4   2     1088.79     1116.39     24.63 o 
   2   4   2      473.29      438.81      1.99 o 
   3   4   2      157.87      171.47      6.90 o 
   4   4   2      130.43      117.73      2.05 o 
   5   4   2      338.55      336.24     10.41 o 
   6   4   2       63.68       71.37      5.85 o 
   7   4   2       11.13       15.04      1.88 o 
  -8   5   2        4.26        4.30      1.74 o 
  -7   5   2       13.08       15.42      2.42 o 
  -6   5   2      222.00      224.67      3.11 o 
  -5   5   2      166.40      162.02      4.22 o 
  -4   5   2       58.40       54.99      3.53 o 
  -3   5   2      162.24      135.60      2.36 o 
  -2   5   2      675.56      667.46     19.67 o 
  -1   5   2     1011.77     1143.47     14.11 o 
   0   5   2     2193.70     2182.41      4.41 o 
   1   5   2        0.44        1.56      0.94 o 
   2   5   2      114.77      115.27      2.77 o 
   3   5   2      119.67      105.15      1.25 o 
   4   5   2      288.21      298.47      9.49 o 
   5   5   2        1.46        2.99      0.82 o 
   6   5   2      384.51      400.97     17.91 o 
   7   5   2      112.64      117.66      1.39 o 
  -8   6   2        1.45        4.59      2.08 o 
  -7   6   2       54.86       61.18      2.23 o 
  -6   6   2      244.32      214.66      3.17 o 
  -5   6   2      464.63      447.35     16.99 o 
  -4   6   2      725.58      758.65      2.67 o 
  -3   6   2       39.42       55.03      1.32 o 
  -2   6   2      388.41      358.52      6.52 o 
  -1   6   2      223.41      204.10     10.65 o 
   0   6   2     5442.56     5908.82     81.53 o 
   1   6   2     2417.54     2414.93     89.77 o 
   2   6   2      377.56      362.44     17.42 o 
   3   6   2      366.76      333.81      8.44 o 
   4   6   2      648.85      618.05     14.40 o 
   5   6   2       16.98       25.64      1.56 o 
   6   6   2        0.48        2.60      1.75 o 
   7   6   2       46.07       47.77      2.19 o 
  -8   7   2      318.30      285.55     33.34 o 
  -7   7   2       66.15       85.34      2.86 o 
  -6   7   2      198.00      184.41      4.56 o 
  -5   7   2      277.61      279.28     12.06 o 
  -4   7   2      514.81      481.91     13.69 o 
  -3   7   2     1788.25     1727.00     16.05 o 
  -2   7   2     2327.71     2275.23     21.08 o 
  -1   7   2      155.96      135.58      2.88 o 
   0   7   2      101.36      130.97      4.49 o 
   1   7   2     9476.30    10377.36     11.79 o 
   2   7   2      368.81      368.58     10.94 o 
   3   7   2     1381.08     1128.36     66.28 o 
   4   7   2        3.18        1.85      1.08 o 
   5   7   2       17.18       14.47      2.46 o 
   6   7   2      223.81      215.98      3.57 o 
   7   7   2        5.65        9.78      2.81 o 
  -8   8   2       63.18       56.35      2.82 o 
  -7   8   2       16.66       23.08      3.35 o 
  -6   8   2      716.74      681.75     14.11 o 
  -5   8   2      444.52      437.39     13.18 o 
  -4   8   2        1.37        4.62      1.08 o 
  -3   8   2     1381.12     1355.83     16.26 o 
  -2   8   2     1607.13     1661.23     32.89 o 
  -1   8   2      904.40      909.30      1.84 o 
   0   8   2     7182.18     8168.78      8.29 o 
   1   8   2       54.91       90.70      3.41 o 
   2   8   2      139.35      135.26      4.02 o 
   3   8   2    11919.38    12355.20    150.24 o 
   4   8   2     3526.29     3494.90     48.03 o 
   5   8   2      210.23      194.50      7.01 o 
   7   8   2      129.96      146.95      2.12 o 
  -8   9   2      390.99      321.78     38.16 o 
  -7   9   2       83.53       99.03      3.02 o 
  -6   9   2      469.56      509.84     19.12 o 
  -5   9   2      491.89      524.11     10.61 o 
  -4   9   2     1161.97     1126.14     22.46 o 
  -3   9   2      526.03      558.17      6.26 o 
  -2   9   2     2433.11     2380.67     37.68 o 
  -1   9   2      265.27      249.03     14.34 o 
   0   9   2      867.88      978.79      2.08 o 
   1   9   2     4759.14     5687.76     45.47 o 
   2   9   2     5077.62     5985.84      8.35 o 
   3   9   2      103.54      108.79      5.58 o 
   4   9   2       24.28       24.49      2.14 o 
   5   9   2       31.03       29.44      1.47 o 
   6   9   2      303.29      263.77      7.41 o 
   7   9   2       36.51       45.59      2.91 o 
  -8  10   2       25.04       27.06      3.67 o 
  -7  10   2       25.25       20.89      2.23 o 
  -6  10   2      118.60      106.02      1.62 o 
  -5  10   2     1589.62     1522.24     22.89 o 
  -4  10   2      124.84      128.79      3.91 o 
  -3  10   2      297.18      291.69     19.03 o 
  -2  10   2      155.18      153.48      1.89 o 
  -1  10   2       52.40       65.29      0.96 o 
   0  10   2      362.88      406.18      1.47 o 
   1  10   2     3699.74     4470.89     18.87 o 
   2  10   2       90.48       90.72      3.25 o 
   3  10   2      566.25      511.96     24.21 o 
   4  10   2     1729.13     1677.63     11.39 o 
   5  10   2      126.00      104.18      1.63 o 
   6  10   2       66.15       62.06      2.48 o 
   7  10   2       24.28       33.62      1.67 o 
  -8  11   2       20.64       20.68      2.28 o 
  -7  11   2      232.79      219.86      6.32 o 
  -6  11   2      225.37      208.79      5.34 o 
  -5  11   2      246.16      274.60      5.76 o 
  -4  11   2       20.24       30.81      1.70 o 
  -3  11   2        0.05        0.31      1.07 o 
  -2  11   2       22.31       28.97      1.29 o 
  -1  11   2       37.22       37.65      0.98 o 
   0  11   2     1287.45     1225.88      4.42 o 
   1  11   2     2477.78     2560.49     53.30 o 
   2  11   2        9.33        6.58      1.86 o 
   3  11   2      689.78      728.94      7.50 o 
   4  11   2      823.60      806.13     25.77 o 
   5  11   2      619.17      532.63      5.63 o 
   6  11   2      218.96      219.36     11.39 o 
   7  11   2       70.05       63.78      1.88 o 
  -8  12   2        6.00        6.46      3.11 o 
  -7  12   2       50.19       52.37      3.08 o 
  -6  12   2       41.81       33.90      2.82 o 
  -5  12   2     1405.68     1412.64     21.84 o 
  -4  12   2       91.34       88.45      2.12 o 
  -3  12   2        0.73        0.60      1.16 o 
  -2  12   2     1357.56     1387.02     45.42 o 
  -1  12   2     2110.34     2159.17     19.43 o 
   0  12   2      179.52      183.28      7.12 o 
   1  12   2     7623.18     8281.23    432.10 o 
   2  12   2      320.36      296.47     10.50 o 
   3  12   2        0.50        1.20      1.01 o 
   4  12   2      141.09      144.03      9.65 o 
   5  12   2        5.67        4.60      1.61 o 
   6  12   2       59.62       65.44      3.25 o 
   7  12   2        6.43        6.00      1.65 o 
  -8  13   2        2.02        3.35      1.65 o 
  -7  13   2        6.67       11.75      5.76 o 
  -6  13   2      181.37      201.00      3.93 o 
  -5  13   2       36.55       38.77      2.08 o 
  -4  13   2       14.25       14.72      1.99 o 
  -3  13   2       25.42       32.77      1.41 o 
  -2  13   2        0.03        1.50      1.78 o 
  -1  13   2     1148.04     1185.18      3.31 o 
   0  13   2     1325.59     1268.65     19.72 o 
   1  13   2       37.10       37.53      1.97 o 
   2  13   2      102.23      108.08      6.19 o 
   3  13   2        3.75        6.18      1.20 o 
   4  13   2       32.54       27.91      1.18 o 
   5  13   2       25.35       17.23      1.54 o 
   6  13   2       72.80       86.82      2.14 o 
   7  13   2        2.23        2.74      1.78 o 
  -7  14   2       86.25       66.14      4.83 o 
  -6  14   2        1.09        4.84      2.78 o 
  -5  14   2        6.05        2.98      1.53 o 
  -4  14   2      665.01      646.45     16.57 o 
  -3  14   2      929.09      854.86      5.40 o 
  -2  14   2      642.73      671.14      6.06 o 
  -1  14   2     1064.22      920.56     60.78 o 
   0  14   2      442.46      482.12     13.67 o 
   1  14   2       49.41       33.65      1.58 o 
   2  14   2      665.08      700.89     70.36 o 
   3  14   2      102.43      101.62      5.67 o 
   4  14   2      479.92      393.99     23.69 o 
   5  14   2      268.41      246.46     12.86 o 
   6  14   2        1.65        8.17      3.66 o 
   7  14   2       80.49       77.85      5.16 o 
  -7  15   2       12.72        9.04      1.10 o 
  -6  15   2        0.48        3.58      1.63 o 
  -5  15   2       48.77       49.05      3.08 o 
  -4  15   2      294.36      303.74     42.76 o 
  -3  15   2      119.50      115.97      2.64 o 
  -2  15   2      500.05      514.63      4.53 o 
  -1  15   2      966.21      872.61     20.95 o 
   0  15   2      103.96      115.71      1.23 o 
   1  15   2      124.19      122.35      2.30 o 
   2  15   2     1131.06     1113.08     30.37 o 
   3  15   2      721.12      718.14     16.15 o 
   4  15   2      347.55      306.37     21.48 o 
   5  15   2      605.25      574.93     23.42 o 
   6  15   2       18.50       14.61      1.31 o 
  -7  16   2      147.06      141.23      5.68 o 
  -6  16   2      226.91      229.74      4.02 o 
  -5  16   2      140.27       41.69     50.74 o 
  -4  16   2      152.36      124.74      8.26 o 
  -3  16   2      719.62      718.79     10.16 o 
  -2  16   2       44.17       37.71      1.87 o 
  -1  16   2       28.21       29.11      2.24 o 
   0  16   2       43.25       38.42      0.83 o 
   1  16   2        8.73       11.60      1.87 o 
   2  16   2      726.78      687.90     16.17 o 
   3  16   2      766.40      695.05     55.54 o 
   4  16   2       54.10       46.74      4.82 o 
   5  16   2       24.90       23.15      1.39 o 
   6  16   2       20.62       26.69      2.99 o 
  -7  17   2       45.97       47.01      3.14 o 
  -6  17   2       57.47       52.48      3.26 o 
  -5  17   2       53.50       48.21      1.62 o 
  -4  17   2      311.94      268.88     16.52 o 
  -3  17   2       55.26       51.98      3.10 o 
  -2  17   2      183.25      175.81      3.89 o 
  -1  17   2     3213.83     3385.05     33.07 o 
   0  17   2      514.49      569.38     15.83 o 
   1  17   2      338.78      332.24      8.06 o 
   2  17   2      140.44      127.60      8.57 o 
   3  17   2      127.01      133.08      2.06 o 
   4  17   2      348.89      303.68     29.74 o 
   5  17   2      101.14       93.93      1.94 o 
   6  17   2        4.31        6.97      4.06 o 
  -7  18   2        1.14        3.24      1.62 o 
  -6  18   2       26.21       28.86      3.20 o 
  -5  18   2        0.70        1.82      2.62 o 
  -4  18   2      671.02      616.49     14.56 o 
  -3  18   2      899.99      840.57      3.13 o 
  -2  18   2        6.42        7.10      1.84 o 
  -1  18   2      623.62      646.36     16.97 o 
   0  18   2      414.72      415.63     14.29 o 
   1  18   2      708.70      700.99     19.18 o 
   2  18   2      617.13      629.26      6.50 o 
   3  18   2       84.77       68.14      3.11 o 
   4  18   2       54.35       53.01      2.59 o 
   5  18   2      204.49      177.16      6.79 o 
   6  18   2       52.87       44.89      6.10 o 
  -7  19   2       28.99       32.84      5.69 o 
  -6  19   2      135.95      126.14      4.32 o 
  -5  19   2      124.81      127.95      3.53 o 
  -4  19   2      140.96      117.86      4.85 o 
  -3  19   2       69.18       67.12      4.13 o 
  -2  19   2       55.73       55.58      7.19 o 
  -1  19   2     1692.78     1787.80     60.29 o 
   0  19   2      146.38      143.81      7.86 o 
   1  19   2       23.70       23.28      1.06 o 
   2  19   2       39.08       25.93      2.21 o 
   3  19   2       40.19       32.87      3.75 o 
   4  19   2        7.34       10.09      1.97 o 
   5  19   2       23.73       28.18      1.86 o 
   6  19   2       57.18       46.34      5.74 o 
  -6  20   2        9.77       10.42      3.49 o 
  -5  20   2       46.78       48.65      4.11 o 
  -4  20   2       30.47       38.33      1.77 o 
  -3  20   2      233.65      215.35      4.85 o 
  -2  20   2      128.41      107.87      7.37 o 
  -1  20   2       57.08       66.01      3.80 o 
   0  20   2      149.44      132.77      5.52 o 
   1  20   2       76.24       69.39      3.17 o 
   2  20   2      129.30      141.45      6.90 o 
   3  20   2       12.66       14.29      2.27 o 
   4  20   2      179.09      174.88      8.28 o 
   5  20   2       60.73       64.21      1.99 o 
   6  20   2       23.34       27.38      3.13 o 
  -6  21   2        0.00        3.82      2.09 o 
  -5  21   2        5.63       10.34      2.16 o 
  -4  21   2       25.52       25.45      1.94 o 
  -3  21   2      140.00      146.61      4.22 o 
  -2  21   2        0.32        6.42      2.88 o 
  -1  21   2       58.65       59.27      1.82 o 
   0  21   2      398.89      367.09      7.26 o 
   1  21   2      388.10      347.30     19.23 o 
   2  21   2      115.91      109.75      4.49 o 
   3  21   2       29.83       34.59      2.64 o 
   4  21   2        0.02        2.77      1.92 o 
   5  21   2       28.55       30.78      1.91 o 
  -6  22   2       10.73       10.87      1.92 o 
  -5  22   2      108.09      109.96      2.61 o 
  -4  22   2        3.93        8.02      2.08 o 
  -3  22   2        3.10        7.57      3.28 o 
  -2  22   2      156.00      179.27     16.77 o 
  -1  22   2       31.41       35.21      2.91 o 
   0  22   2       38.55       39.70      6.07 o 
   1  22   2      173.53      160.63      6.04 o 
   2  22   2       69.44       76.13      8.17 o 
   3  22   2      116.68      107.08      2.42 o 
   4  22   2      170.07      165.82      6.12 o 
   5  22   2        8.01       13.22      1.59 o 
  -5  23   2       17.33       16.40      2.59 o 
  -4  23   2        0.39        4.10      2.26 o 
  -3  23   2      340.94      322.11      3.17 o 
  -2  23   2      257.69      248.39      9.60 o 
  -1  23   2      104.54      107.14      4.87 o 
   0  23   2      250.22      236.04      9.24 o 
   1  23   2       66.12       61.04      2.08 o 
   2  23   2        0.98        4.48      1.66 o 
   3  23   2       83.99       77.98      2.21 o 
   4  23   2       22.38       24.40      1.91 o 
   5  23   2       13.68       15.57      2.29 o 
  -5  24   2       55.57       53.77      3.48 o 
  -4  24   2        5.02       10.58      1.75 o 
  -3  24   2       42.45       52.00      3.39 o 
  -2  24   2      100.75      109.79      2.45 o 
  -1  24   2      187.57      198.92      2.41 o 
   0  24   2      296.57      322.50      6.59 o 
   1  24   2       12.67       11.41      1.64 o 
   2  24   2        8.71       10.96      2.08 o 
   3  24   2      236.30      225.02     14.29 o 
   4  24   2      136.69      128.07      8.75 o 
  -5  25   2       10.05       15.35      3.95 o 
  -4  25   2       19.03       17.73      1.76 o 
  -3  25   2       44.64       43.69      7.01 o 
  -2  25   2      237.26      227.91     12.55 o 
  -1  25   2        3.19        5.09      6.21 o 
   0  25   2        4.26        6.90      1.53 o 
   1  25   2      274.79      247.45     23.13 o 
   2  25   2        5.58        6.65      1.52 o 
   3  25   2       44.52       43.54      3.49 o 
   4  25   2        9.85       12.77      2.46 o 
  -4  26   2        8.37       10.42      2.34 o 
  -3  26   2        0.33        5.53      2.95 o 
  -2  26   2        2.65        4.82      3.13 o 
  -1  26   2       83.53       86.41      4.58 o 
   0  26   2       54.30       49.42      4.02 o 
   1  26   2       79.80       75.59     10.88 o 
   2  26   2        0.38        2.72      5.18 o 
   3  26   2       89.25       90.40      4.11 o 
   4  26   2       67.45       81.15      3.67 o 
  -4  27   2        0.04        3.55      3.46 o 
  -3  27   2       13.62       16.06      2.05 o 
  -2  27   2        0.89        5.45      4.24 o 
  -1  27   2       44.48       49.30      6.39 o 
   0  27   2       15.37       15.53      2.34 o 
   1  27   2       86.51       87.06      6.27 o 
   2  27   2        1.74        4.22      1.98 o 
   3  27   2        0.19        2.86      3.93 o 
  -3  28   2       57.44       54.48      5.38 o 
  -2  28   2        3.93        6.97      2.05 o 
  -1  28   2        5.75        6.73      1.94 o 
   0  28   2        3.92        7.18      1.69 o 
   1  28   2       27.81       26.60      3.62 o 
   2  28   2       66.82       67.22      8.40 o 
   3  28   2       17.68       15.01      3.89 o 
  -3  29   2        0.01        1.27      2.49 o 
  -2  29   2       23.93       33.12      4.15 o 
  -1  29   2       48.68       49.53      9.42 o 
   0  29   2       61.65       67.71      4.64 o 
   1  29   2        4.50        3.57      5.45 o 
   2  29   2        9.51       14.51      3.75 o 
  -2  30   2        3.70        6.81      2.75 o 
  -1  30   2        1.64        5.72      2.99 o 
   0  30   2        7.78        9.58      2.03 o 
   1  30   2       39.07       37.07      7.73 o 
  -8   1   3       16.10       12.14      1.74 o 
  -7   1   3      168.44      160.74      4.53 o 
  -6   1   3        4.50        4.06      1.67 o 
  -5   1   3      561.43      573.14     13.15 o 
  -4   1   3       27.01       36.03      1.56 o 
  -3   1   3       61.27       41.19      0.94 o 
  -2   1   3      175.95      187.40      2.57 o 
  -1   1   3     2759.93     2858.80      3.89 o 
   0   1   3      664.77      711.71      7.24 o 
   1   1   3     2196.89     2181.43     59.15 o 
   2   1   3      163.54      155.70     11.63 o 
   3   1   3      150.58      139.85      4.67 o 
   4   1   3      120.04      115.94      2.41 o 
   5   1   3      128.95      129.25      1.86 o 
   6   1   3        2.33        2.48      1.70 o 
   7   1   3        0.01        5.31      4.15 o 
  -8   2   3      107.21      114.81      4.19 o 
  -7   2   3      203.85      185.14     12.17 o 
  -6   2   3      369.65      367.99      7.86 o 
  -5   2   3      272.69      268.60      7.95 o 
  -4   2   3        6.26       20.02      1.50 o 
  -3   2   3       70.52       55.07      6.65 o 
  -2   2   3      115.71      113.04      2.64 o 
  -1   2   3      168.54      183.41      0.80 o 
   0   2   3      221.62      187.92     11.12 o 
   1   2   3      236.87      243.41     28.78 o 
   2   2   3      248.64      257.56      2.23 o 
   3   2   3       26.24       28.75      1.07 o 
   4   2   3       29.16       33.70      0.73 o 
   5   2   3      103.20       98.59      3.46 o 
   6   2   3       30.56       27.99      4.29 o 
   7   2   3       43.21       34.57      3.27 o 
  -8   3   3       45.88       42.00      5.96 o 
  -7   3   3        1.20        3.72      1.65 o 
  -6   3   3        0.02        1.41      1.89 o 
  -5   3   3      809.57      830.46      4.11 o 
  -4   3   3      140.06      144.72      4.42 o 
  -3   3   3     1811.39     1941.84      7.77 o 
  -2   3   3      343.45      308.22      3.08 o 
  -1   3   3     6770.88     7987.82     56.27 o 
   0   3   3      365.41      390.59      4.31 o 
   1   3   3     2209.06     2385.73     41.94 o 
   2   3   3      606.47      548.42      1.96 o 
   3   3   3      416.33      368.28     21.48 o 
   4   3   3      310.91      281.31      6.48 o 
   5   3   3      273.77      307.81      2.05 o 
   6   3   3       55.96       62.48      1.67 o 
   7   3   3        0.10        2.73      1.98 o 
  -8   4   3        8.56        6.08      1.49 o 
  -7   4   3      119.20      137.20      4.20 o 
  -6   4   3       20.29       16.16      1.24 o 
  -5   4   3      517.34      573.59     13.35 o 
  -4   4   3     1264.96     1305.56     15.59 o 
  -3   4   3      938.90      869.91     28.92 o 
  -2   4   3      136.80      115.42      1.00 o 
  -1   4   3       78.71       91.35      1.65 o 
   0   4   3      504.68      502.45      3.84 o 
   1   4   3      378.09      407.26      8.31 o 
   2   4   3      341.96      345.29      2.34 o 
   3   4   3        5.51        8.17      1.74 o 
   4   4   3       32.01       27.85      3.39 o 
   5   4   3       47.59       44.61      2.39 o 
   6   4   3        1.45        4.32      1.86 o 
   7   4   3       24.43       24.70      2.09 o 
  -8   5   3       77.80       73.77      2.13 o 
  -7   5   3       64.83       71.68      3.89 o 
  -6   5   3       54.06       51.85      2.32 o 
  -5   5   3      136.90      144.03      4.11 o 
  -4   5   3      208.32      204.12      1.70 o 
  -3   5   3      409.25      409.88      4.35 o 
  -2   5   3       13.46       10.61      1.65 o 
  -1   5   3      284.69      330.47      1.79 o 
   0   5   3       78.43       75.10      1.47 o 
   1   5   3      185.71      231.34      6.81 o 
   2   5   3      104.79       87.27      4.78 o 
   3   5   3       23.18       27.94      1.70 o 
   4   5   3       70.63       73.75      1.85 o 
   5   5   3        0.89        1.85      1.22 o 
   6   5   3       77.65       74.02      2.21 o 
   7   5   3        5.54       10.18      4.96 o 
  -8   6   3        0.63        1.84      4.13 o 
  -7   6   3       45.86       40.24      1.44 o 
  -6   6   3        6.62        7.65      1.35 o 
  -5   6   3      568.61      539.95     23.25 o 
  -4   6   3     1422.26     1464.45     51.58 o 
  -3   6   3       23.87       22.07      0.85 o 
  -2   6   3      644.55      575.82      4.00 o 
  -1   6   3     1033.62     1094.97     51.43 o 
   0   6   3     1835.53     1778.23     66.66 o 
   1   6   3      347.61      368.95      4.48 o 
   2   6   3     1732.71     1877.46     27.85 o 
   3   6   3      311.20      294.05     16.21 o 
   4   6   3      705.28      644.00     46.87 o 
   5   6   3      100.51      103.70      6.34 o 
   6   6   3       18.47       19.69      2.43 o 
   7   6   3       53.58       65.12      6.30 o 
  -8   7   3       26.60       28.85      1.50 o 
  -7   7   3        0.30        2.87      2.43 o 
  -6   7   3       71.52       74.57      5.07 o 
  -5   7   3        0.22        5.72      2.19 o 
  -4   7   3      585.19      607.17      6.04 o 
  -3   7   3        3.28        4.93      1.42 o 
  -2   7   3      309.28      317.54      7.50 o 
  -1   7   3        6.16        3.00      1.61 o 
   0   7   3     1067.23      888.70     35.35 o 
   1   7   3        3.70        8.67      0.94 o 
   2   7   3      594.43      557.52     40.22 o 
   3   7   3       32.47       29.34      2.28 o 
   4   7   3       12.79       13.19      0.98 o 
   5   7   3       72.34       63.24      2.40 o 
   6   7   3        0.17        3.96      2.03 o 
   7   7   3       15.01       23.42      2.39 o 
  -8   8   3        5.57        4.71      1.75 o 
  -7   8   3        8.97        6.69      1.44 o 
  -6   8   3        6.86        8.54      4.18 o 
  -5   8   3       19.59       28.83      2.77 o 
  -4   8   3      111.40      120.86      3.37 o 
  -3   8   3        2.74        4.01      0.72 o 
  -2   8   3        1.42        2.61      0.58 o 
  -1   8   3        0.02        3.60      0.71 o 
   0   8   3      426.48      482.09     23.76 o 
   1   8   3     1337.61     1434.32     28.00 o 
   2   8   3      558.12      624.31      2.54 o 
   3   8   3      176.80      176.20     20.54 o 
   4   8   3       58.11       55.14      1.93 o 
   5   8   3        0.34        1.58      1.35 o 
   6   8   3        6.58        7.61      1.32 o 
   7   8   3        4.85       11.10      1.79 o 
  -8   9   3       31.19       30.39      3.41 o 
  -7   9   3        2.36        3.71      1.63 o 
  -6   9   3      484.62      430.25     12.35 o 
  -5   9   3      165.45      160.36      3.53 o 
  -4   9   3      426.03      452.08      5.84 o 
  -3   9   3       21.59       21.33      1.56 o 
  -2   9   3     1208.95      978.84    115.29 o 
  -1   9   3      201.37      200.42      1.29 o 
   0   9   3     2584.21     3130.16     45.76 o 
   1   9   3      373.68      407.85      2.12 o 
   2   9   3      190.71      206.54      8.15 o 
   3   9   3       67.47       74.86      7.99 o 
   4   9   3       17.14       16.27      0.95 o 
   5   9   3        0.23        2.99      0.97 o 
   6   9   3       75.88       70.12      4.73 o 
   7   9   3        0.08        2.59      1.69 o 
  -8  10   3       15.72       16.84      2.75 o 
  -7  10   3        5.53        7.90      2.60 o 
  -6  10   3        6.60        8.04      1.56 o 
  -5  10   3       50.94       55.85      2.03 o 
  -4  10   3      699.47      645.16     17.15 o 
  -3  10   3       45.02       45.58      2.05 o 
  -2  10   3      106.16       86.95      1.08 o 
  -1  10   3     1023.21     1097.52      2.90 o 
   0  10   3      328.85      252.87      7.75 o 
   1  10   3       10.97       12.71      1.24 o 
   2  10   3      140.53      116.37      2.71 o 
   3  10   3      675.21      700.51     28.58 o 
   4  10   3      773.40      719.81      3.22 o 
   5  10   3      242.15      224.84     16.75 o 
   6  10   3      200.54      200.13      9.87 o 
   7  10   3        0.52        5.67      2.28 o 
  -8  11   3       62.48       67.05      2.55 o 
  -7  11   3       38.22       42.89      1.85 o 
  -6  11   3       83.95       87.72      3.48 o 
  -5  11   3       17.81       28.60      3.35 o 
  -4  11   3      346.81      366.75      2.35 o 
  -3  11   3       49.57       30.82      1.39 o 
  -2  11   3      184.26      143.05      4.24 o 
  -1  11   3        0.03       -0.05      0.83 o 
   0  11   3      170.31      196.45      4.33 o 
   1  11   3      342.67      386.56     12.88 o 
   2  11   3      215.42      226.52      9.12 o 
   3  11   3      134.41      136.22      2.05 o 
   5  11   3       98.60       97.47      2.72 o 
   6  11   3       16.68       19.96      2.99 o 
   7  11   3        9.39       11.89      1.88 o 
  -8  12   3        1.01        0.86      2.72 o 
  -7  12   3       34.67       34.28      3.14 o 
  -6  12   3       81.91       87.68      6.77 o 
  -5  12   3      438.35      408.21      6.25 o 
  -4  12   3       21.40       21.87      1.20 o 
  -3  12   3      100.66       86.68      1.40 o 
  -2  12   3     1284.20     1224.28     46.09 o 
  -1  12   3       57.64       65.74      1.74 o 
   0  12   3     1811.36     1777.88     24.01 o 
   1  12   3      135.29      161.26      4.06 o 
   2  12   3        9.93        8.56      2.00 o 
   3  12   3      424.25      439.87     42.09 o 
   4  12   3      164.40      165.60      3.84 o 
   5  12   3       67.34       57.40      4.11 o 
   6  12   3        5.79        5.78      1.48 o 
  -8  13   3       34.20       39.59      4.13 o 
  -7  13   3       37.93       37.63      2.78 o 
  -6  13   3       36.07       34.98      2.28 o 
  -5  13   3      198.17      183.68      7.56 o 
  -4  13   3       32.00       36.36      2.81 o 
  -3  13   3      981.06      966.76      9.47 o 
  -2  13   3      463.84      462.04     26.24 o 
  -1  13   3      262.05      212.69      2.48 o 
   0  13   3      266.71      274.18     15.07 o 
   1  13   3     1796.79     1781.30      6.63 o 
   2  13   3      776.35      786.58     26.37 o 
   3  13   3      478.52      482.58     30.24 o 
   4  13   3      918.02      841.78      4.06 o 
   5  13   3      267.12      280.79      5.72 o 
   6  13   3      100.30      106.02      6.05 o 
  -7  14   3       59.72       69.66      4.71 o 
  -6  14   3       16.06       18.11      1.74 o 
  -5  14   3      247.79      232.04     11.19 o 
  -4  14   3      308.77      299.60      3.54 o 
  -3  14   3      262.30      220.58      4.42 o 
  -2  14   3       72.64       70.55      5.25 o 
  -1  14   3      119.80      115.36      1.49 o 
   0  14   3      434.34      472.17     20.50 o 
   1  14   3        0.41        4.06      1.42 o 
   2  14   3       11.40       16.19      1.93 o 
   3  14   3       15.77       20.41      2.08 o 
   4  14   3       18.90       19.64      1.65 o 
   5  14   3       68.72       70.14      3.33 o 
   6  14   3       73.49       61.38      6.12 o 
  -7  15   3        0.01        1.46      2.21 o 
  -6  15   3       10.97       14.17      2.28 o 
  -5  15   3      132.61      103.90     43.77 o 
  -4  15   3       34.50       26.17      1.99 o 
  -3  15   3      159.03      156.48      5.74 o 
  -2  15   3        0.25        1.36      1.97 o 
  -1  15   3        3.10        2.61      1.02 o 
   0  15   3       39.77       36.70      0.98 o 
   1  15   3      180.63      163.25      2.68 o 
   2  15   3       18.12       17.84      2.02 o 
   3  15   3        1.40        4.85      2.70 o 
   4  15   3       32.74       27.73      1.74 o 
   5  15   3       90.24       84.88      1.91 o 
   6  15   3        0.08        3.61      2.40 o 
  -7  16   3       22.77       16.19      2.62 o 
  -6  16   3        0.12        4.47      2.68 o 
  -5  16   3      220.88      204.17      6.72 o 
  -4  16   3        3.03        6.60      1.52 o 
  -3  16   3        1.26        0.77      0.99 o 
  -2  16   3      132.71      135.14      6.30 o 
  -1  16   3       22.95       20.54      2.97 o 
   0  16   3        2.58        4.82      1.70 o 
   1  16   3       25.86       30.95      0.92 o 
   2  16   3      414.24      366.90      4.73 o 
   3  16   3      294.42      298.63      7.95 o 
   4  16   3        0.01        3.78      1.62 o 
   5  16   3       12.43       11.02      1.79 o 
   6  16   3       75.16       71.15      4.29 o 
  -7  17   3        0.57        7.74      2.50 o 
  -6  17   3       23.52       20.70      3.37 o 
  -5  17   3       55.56       56.19      3.08 o 
  -4  17   3       20.79       18.22      3.66 o 
  -3  17   3       78.45       80.11      1.84 o 
  -2  17   3        5.32        6.64      1.71 o 
  -1  17   3      395.23      375.25      6.23 o 
   0  17   3        0.89        4.83      1.16 o 
   1  17   3      196.81      187.34      8.73 o 
   2  17   3        6.53        6.06      3.34 o 
   3  17   3       30.52       42.96      2.32 o 
   4  17   3      229.68      204.84      5.90 o 
   5  17   3      178.27      163.20      2.29 o 
   6  17   3       18.48       18.77      1.85 o 
  -7  18   3       97.05       91.48      7.95 o 
  -6  18   3        5.94       11.81      3.48 o 
  -5  18   3      177.77      176.93     12.01 o 
  -4  18   3      138.76      133.81      5.81 o 
  -3  18   3       56.08       47.03      2.55 o 
  -2  18   3      132.25      128.13      6.16 o 
  -1  18   3      638.05      585.24     26.53 o 
   0  18   3        5.29        7.71      2.64 o 
   1  18   3       72.04       54.31      3.35 o 
   2  18   3        5.89       13.77      4.15 o 
   3  18   3      102.81       93.20      3.42 o 
   4  18   3        8.95        5.03      2.03 o 
   5  18   3        8.67        9.36      2.18 o 
   6  18   3        0.88        5.52      1.94 o 
  -7  19   3       12.37       18.26      1.84 o 
  -6  19   3       49.21       54.83      3.46 o 
  -5  19   3      116.10      116.14      3.25 o 
  -4  19   3      408.36      369.43      3.10 o 
  -3  19   3        2.87        8.27      2.12 o 
  -2  19   3       74.71       79.20      4.58 o 
  -1  19   3      958.08      996.07     44.01 o 
   0  19   3       96.77       88.34      8.04 o 
   1  19   3     1513.84     1546.09     52.03 o 
   2  19   3        0.01        3.45      1.73 o 
   3  19   3      134.33      138.33      4.40 o 
   4  19   3       98.99       91.96      4.40 o 
   5  19   3       67.12       55.56      6.07 o 
  -6  20   3        2.47        5.84      2.61 o 
  -5  20   3       26.12       19.35      2.95 o 
  -4  20   3       29.19       27.47      2.13 o 
  -3  20   3      261.00      269.15      3.99 o 
  -2  20   3       44.29       38.68      1.90 o 
  -1  20   3      319.80      309.01     16.79 o 
   0  20   3      587.24      553.68     17.26 o 
   1  20   3        2.34        2.58      1.02 o 
   2  20   3      430.21      446.70     11.25 o 
   3  20   3        0.00        2.25      1.60 o 
   4  20   3       81.66       94.77      6.61 o 
   5  20   3        5.51        8.32      1.65 o 
  -6  21   3      106.08      108.84      4.78 o 
  -5  21   3        9.08       12.19      2.12 o 
  -4  21   3      149.38      136.14      3.80 o 
  -3  21   3      181.18      178.59      7.97 o 
  -2  21   3       13.35       16.29      1.99 o 
  -1  21   3      144.85      140.73      4.13 o 
   0  21   3      367.68      313.48     26.62 o 
   1  21   3       23.51       22.78      3.04 o 
   2  21   3       25.03       17.11      4.60 o 
   3  21   3        1.04        4.98      1.54 o 
   4  21   3       60.63       64.44      3.36 o 
   5  21   3       38.70       41.15      3.84 o 
  -6  22   3        0.41        3.83      3.11 o 
  -5  22   3        2.81        4.00      2.84 o 
  -4  22   3      286.40      302.56      5.70 o 
  -3  22   3      234.56      211.65      8.40 o 
  -2  22   3       10.31        9.89      1.50 o 
  -1  22   3        2.65        4.02      1.37 o 
   0  22   3      109.11      113.71      7.41 o 
   1  22   3       51.44       65.61      3.48 o 
   2  22   3      128.43      133.81     23.38 o 
   3  22   3        7.23        7.46      2.75 o 
   4  22   3        3.33        7.13      3.60 o 
   5  22   3       12.57       17.85      2.34 o 
  -5  23   3       19.21       14.83      2.16 o 
  -4  23   3       58.92       66.95      2.84 o 
  -3  23   3        5.05        8.84      2.32 o 
  -2  23   3       40.25       38.44      1.81 o 
  -1  23   3      139.35      139.92      8.66 o 
   0  23   3       15.55       15.75      2.27 o 
   1  23   3        0.07        1.99      1.25 o 
   2  23   3        1.35        5.98      3.66 o 
   3  23   3       11.66       10.41      3.92 o 
   4  23   3       11.28       19.91      6.34 o 
  -5  24   3        0.02        2.44      1.97 o 
  -4  24   3        1.18        5.66      1.67 o 
  -3  24   3        4.28        5.74      1.37 o 
  -2  24   3        2.87        7.82      3.39 o 
  -1  24   3       37.63       33.54      7.50 o 
   0  24   3       44.41       44.62      3.30 o 
   1  24   3       53.59       52.68      4.78 o 
   2  24   3       32.05       34.21      7.50 o 
   3  24   3        0.01        1.70      1.73 o 
   4  24   3        0.07        5.11      3.25 o 
  -5  25   3       19.80       23.84      3.00 o 
  -4  25   3       11.03       15.60      3.46 o 
  -3  25   3       16.03       16.14      1.93 o 
  -2  25   3       32.21       31.62      3.06 o 
  -1  25   3       17.08       15.76      2.68 o 
   0  25   3       17.93       17.40      1.44 o 
   1  25   3       12.72       12.06      1.65 o 
   2  25   3       52.92       47.07      4.69 o 
   3  25   3       31.64       29.10      2.02 o 
  -4  26   3        0.42        2.64      2.34 o 
  -3  26   3       14.76       18.54      4.56 o 
  -2  26   3        7.01       11.25      2.19 o 
  -1  26   3       25.46       25.72      3.71 o 
   0  26   3      460.23      430.22     20.81 o 
   1  26   3        5.16        5.85      4.64 o 
   2  26   3       10.93       12.01      4.73 o 
   3  26   3       51.17       39.90      6.92 o 
  -4  27   3       28.17       34.49      2.55 o 
  -3  27   3       71.11       66.55      2.50 o 
  -2  27   3       72.43       62.62      8.98 o 
  -1  27   3       28.07       27.15      3.93 o 
   0  27   3       42.61       42.76      1.91 o 
   1  27   3        8.48       10.84      1.38 o 
   2  27   3        3.38        5.85      3.71 o 
   3  27   3       82.07       75.30      6.92 o 
  -3  28   3       15.96       20.45      2.70 o 
  -2  28   3       73.26       78.18      3.86 o 
  -1  28   3        0.23        4.01      1.62 o 
   0  28   3      125.73      116.43      3.01 o 
   1  28   3       33.15       35.19      2.96 o 
   2  28   3        0.40        3.17      4.15 o 
  -2  29   3        6.25       12.39      2.18 o 
  -1  29   3       28.14       28.25      2.72 o 
   0  29   3       12.21       11.30      2.10 o 
   1  29   3       64.74       58.51     16.84 o 
  -1  30   3        0.55        5.58      3.08 o 
  -8   0   4        8.63        9.91      3.26 o 
  -7   0   4      447.20      407.22     19.96 o 
  -6   0   4      648.80      728.61      5.27 o 
  -5   0   4      313.28      317.27      2.37 o 
  -4   0   4     4240.14     4537.34     24.56 o 
  -3   0   4      676.14      606.10     22.87 o 
  -2   0   4      141.53      183.07      2.46 o 
  -1   0   4       19.24       11.08      1.74 o 
   0   0   4      311.99      309.91      8.93 o 
   1   0   4      773.22      735.17     13.09 o 
   2   0   4       61.41       65.74      2.01 o 
   3   0   4     1233.43      656.48    189.54 o 
   4   0   4      286.89      124.74     77.89 o 
   7   0   4      254.02      253.68      6.43 o 
  -8   1   4        0.11        2.02      2.56 o 
  -7   1   4        0.77        4.84      2.39 o 
  -6   1   4        8.04        8.65      2.08 o 
  -5   1   4     1590.29     1653.45     58.89 o 
  -4   1   4     2428.52     2551.17      4.25 o 
  -3   1   4      419.59      426.29     20.59 o 
  -2   1   4       81.08       83.57      1.26 o 
  -1   1   4     2397.41     2364.57     31.13 o 
   0   1   4      878.86      993.74     13.98 o 
   1   1   4     3570.21     4018.55    130.05 o 
   2   1   4     1024.33      932.58     41.62 o 
   3   1   4       26.61       29.38      1.23 o 
   4   1   4      339.87      219.43     58.86 o 
   5   1   4      650.56      645.89     18.62 o 
   6   1   4       28.83       27.06      1.61 o 
   7   1   4       19.96       16.11      1.72 o 
  -8   2   4        1.33        3.75      2.77 o 
  -7   2   4       51.29       46.77      2.89 o 
  -6   2   4        9.30       20.38      1.53 o 
  -5   2   4      215.88      210.11      6.07 o 
  -4   2   4       77.80       82.02      2.91 o 
  -3   2   4      804.36      986.88     15.72 o 
  -2   2   4     4305.75     4572.35     84.86 o 
  -1   2   4     4654.96     5285.79     63.06 o 
   0   2   4      268.73      316.07      2.99 o 
   1   2   4        7.25       10.01      1.33 o 
   2   2   4      164.90      161.06      4.84 o 
   3   2   4       24.80       30.85      1.39 o 
   4   2   4      289.11      257.65      3.80 o 
   5   2   4      249.96      232.23      6.43 o 
   6   2   4       22.61       23.02      1.37 o 
   7   2   4       96.67       96.96      5.14 o 
  -8   3   4      111.38       94.17      3.13 o 
  -7   3   4      381.47      392.75     20.83 o 
  -6   3   4       50.24       54.16      2.68 o 
  -5   3   4      268.21      284.00     10.41 o 
  -4   3   4     1370.12     1440.82     12.51 o 
  -3   3   4     3176.47     3434.31     58.42 o 
  -2   3   4      883.54      843.73     10.99 o 
  -1   3   4      839.62      917.33     15.24 o 
   0   3   4      704.75      629.67      5.32 o 
   1   3   4        5.70        9.57      1.23 o 
   2   3   4       14.06        6.08      0.70 o 
   3   3   4     1160.37     1051.10     30.26 o 
   4   3   4      684.12      664.27     17.22 o 
   5   3   4      132.73      134.07      2.24 o 
   6   3   4        5.48        9.63      2.72 o 
   7   3   4        5.46        5.80      1.02 o 
  -8   4   4      159.93      163.22      5.74 o 
  -7   4   4        3.21        8.53      1.43 o 
  -6   4   4      101.32      112.14      3.71 o 
  -5   4   4       69.36       60.16      4.58 o 
  -4   4   4      494.56      537.01      2.72 o 
  -3   4   4        0.05        0.58      1.03 o 
  -2   4   4     4706.88     4728.43    107.37 o 
  -1   4   4      648.64      638.16     10.21 o 
   0   4   4       24.06       14.95      1.72 o 
   1   4   4     1091.31     1247.04     29.03 o 
   2   4   4      722.60      793.01     34.17 o 
   3   4   4        0.97        1.88      1.98 o 
   4   4   4      558.28      518.38      4.35 o 
   5   4   4      214.89      220.13      5.11 o 
   6   4   4        3.14        5.38      1.50 o 
   7   4   4       17.86       24.74      3.71 o 
  -8   5   4       16.03       20.01      3.13 o 
  -7   5   4      111.67       99.53     10.12 o 
  -6   5   4      617.95      585.20      4.56 o 
  -5   5   4       26.26       33.03      1.65 o 
  -4   5   4      129.77      140.16      1.50 o 
  -3   5   4      729.62      652.33      2.64 o 
  -2   5   4        5.49        4.12      1.48 o 
  -1   5   4       39.51       38.40      1.24 o 
   0   5   4     1536.24     1491.51     39.95 o 
   1   5   4        4.93        6.48      0.81 o 
   2   5   4     1187.56     1241.30     38.45 o 
   3   5   4     1085.14      999.12     61.45 o 
   4   5   4        0.08        3.08      2.86 o 
   5   5   4        2.15        3.76      1.82 o 
   6   5   4        2.47        6.79      2.14 o 
   7   5   4        1.74        5.16      2.01 o 
  -8   6   4        2.15        7.64      2.37 o 
  -7   6   4       14.05       14.24      4.20 o 
  -6   6   4      464.91      388.51     23.00 o 
  -5   6   4        1.43        3.60      1.17 o 
  -4   6   4      547.25      523.73      4.76 o 
  -3   6   4     1396.21     1541.94     38.48 o 
  -2   6   4      219.72      256.40      3.24 o 
  -1   6   4      183.70      165.60      1.79 o 
   0   6   4     4494.14     5330.07    149.06 o 
   1   6   4        9.98        6.35      0.76 o 
   2   6   4      735.38      723.16     30.95 o 
   3   6   4        9.93        5.63      0.98 o 
   4   6   4        1.04        3.79      1.94 o 
   5   6   4      121.27      102.31      3.84 o 
   6   6   4       62.88       61.42      5.14 o 
   7   6   4       37.31       39.03      4.44 o 
  -8   7   4       49.08       47.01      3.75 o 
  -7   7   4       36.31       37.59      2.81 o 
  -6   7   4      246.94      227.79      9.60 o 
  -5   7   4      274.02      262.87      4.53 o 
  -4   7   4       16.23       14.67      1.23 o 
  -3   7   4       39.97       52.06      2.46 o 
  -2   7   4        2.68        0.92      0.92 o 
  -1   7   4      800.03      797.97     27.69 o 
   0   7   4     1731.19     1518.10    102.10 o 
   1   7   4        9.02       10.46      0.98 o 
   2   7   4     1093.22     1050.11     16.79 o 
   3   7   4      844.92      781.48     28.96 o 
   4   7   4       22.91       22.11      1.12 o 
   5   7   4       43.33       42.85      1.51 o 
   6   7   4      146.19      161.09      2.86 o 
  -8   8   4        8.89       10.45      1.76 o 
  -7   8   4       54.17       54.54      3.86 o 
  -6   8   4      163.29      182.01      7.37 o 
  -5   8   4      293.05      269.25     12.84 o 
  -4   8   4      273.16      270.33     10.38 o 
  -3   8   4     1602.07     1486.42     57.48 o 
  -2   8   4      312.91      314.87      6.47 o 
  -1   8   4      427.97      473.77     11.30 o 
   0   8   4     6270.39     6325.89    158.59 o 
   1   8   4     1502.93     1536.49     61.97 o 
   2   8   4      281.94      252.01      9.89 o 
   3   8   4      194.50      201.73      5.36 o 
   4   8   4      331.90      314.28      2.14 o 
   5   8   4      363.70      340.56      4.69 o 
   6   8   4      429.35      409.23     21.21 o 
  -8   9   4       21.44       21.19      2.64 o 
  -7   9   4        2.67        1.07      1.31 o 
  -6   9   4      342.23      326.19     18.13 o 
  -5   9   4       75.48       88.76      3.53 o 
  -4   9   4      157.43      140.23      9.33 o 
  -3   9   4        6.96        8.62      1.01 o 
  -2   9   4      469.50      470.84     11.50 o 
  -1   9   4      242.66      202.35     14.60 o 
   0   9   4      351.47      349.98    102.34 o 
   1   9   4        4.94        3.62      1.34 o 
   2   9   4      451.28      462.69      9.29 o 
   3   9   4      998.04      917.44      5.05 o 
   4   9   4      107.34      108.57      2.23 o 
   5   9   4        1.68        1.69      2.72 o 
   6   9   4        1.86        4.73      3.44 o 
  -8  10   4      101.37      112.13      3.01 o 
  -7  10   4        2.49        5.73      3.06 o 
  -6  10   4       59.44       66.03      2.27 o 
  -5  10   4      385.40      396.67     14.31 o 
  -4  10   4       13.70       15.26      2.31 o 
  -3  10   4      177.81      154.89      1.56 o 
  -2  10   4      131.84      111.55      1.32 o 
  -1  10   4      835.24      864.44      5.76 o 
   0  10   4     1973.82     1585.07    134.27 o 
   1  10   4     1085.65     1248.27     65.59 o 
   2  10   4        9.15        3.18      5.85 o 
   3  10   4      121.12      116.16      3.53 o 
   4  10   4       25.85       26.62      1.70 o 
   5  10   4      166.82      153.90     17.69 o 
   6  10   4       10.31       13.48      2.60 o 
  -8  11   4        2.66        4.81      1.49 o 
  -7  11   4       33.81       29.89      2.39 o 
  -6  11   4       68.89       80.63      1.96 o 
  -5  11   4       54.94       51.76      2.25 o 
  -4  11   4      192.15      189.28      1.83 o 
  -3  11   4      782.81      707.68      2.47 o 
  -2  11   4      442.41      451.62      6.52 o 
  -1  11   4      169.74      158.91      2.13 o 
   0  11   4      700.54      756.97     20.50 o 
   1  11   4       61.23       55.29      2.84 o 
   2  11   4       21.78       20.14      2.05 o 
   3  11   4      601.48      616.37     20.10 o 
   4  11   4        0.48        4.91      2.41 o 
   5  11   4       39.85       38.91      5.43 o 
   6  11   4       54.08       53.16      2.52 o 
  -8  12   4       89.69      100.96      7.46 o 
  -7  12   4       27.57       35.62      2.77 o 
  -6  12   4        7.45        7.68      1.79 o 
  -5  12   4      189.66      172.50      5.19 o 
  -4  12   4      207.78      210.36      3.71 o 
  -3  12   4        0.02        0.42      1.02 o 
  -2  12   4     1827.65     1706.90     24.54 o 
  -1  12   4      488.07      501.31      3.20 o 
   0  12   4        3.22        7.64      1.59 o 
   1  12   4     1789.17     1794.64     40.28 o 
   2  12   4       60.71       59.72      1.45 o 
   3  12   4       25.59       24.13      2.28 o 
   4  12   4       92.03       91.82      7.30 o 
   5  12   4       20.05       19.29      1.75 o 
   6  12   4       10.84        9.08      1.39 o 
  -7  13   4       55.71       55.18     11.10 o 
  -6  13   4       46.90       47.96      2.13 o 
  -5  13   4       20.23       18.69      1.64 o 
  -4  13   4      114.21      124.55      2.67 o 
  -3  13   4      170.58      159.50      2.77 o 
  -2  13   4       37.63       46.18      2.66 o 
  -1  13   4        4.51        7.09      0.91 o 
   0  13   4      404.29      390.42      2.71 o 
   1  13   4       63.02       66.66      6.01 o 
   2  13   4        9.93        7.58      2.55 o 
   3  13   4      419.67      408.34      3.04 o 
   4  13   4      152.79      151.73     17.95 o 
   5  13   4       25.51       26.80      3.26 o 
   6  13   4        0.35        4.33      4.47 o 
  -7  14   4       33.50       37.69      2.36 o 
  -6  14   4        0.69        2.28      2.59 o 
  -5  14   4      103.66       85.54      2.76 o 
  -4  14   4       66.21       53.90      2.46 o 
  -3  14   4        0.08        2.60      0.72 o 
  -2  14   4      730.20      692.04      5.69 o 
  -1  14   4      357.28      361.09     15.50 o 
   0  14   4        0.10        0.85      0.85 o 
   1  14   4      243.29      232.27      4.64 o 
   2  14   4      130.09      117.86      5.76 o 
   3  14   4        7.16        9.54      1.75 o 
   4  14   4      366.79      331.36     49.11 o 
   6  14   4        4.47        6.89      1.90 o 
  -7  15   4       18.55       20.63      4.11 o 
  -6  15   4       13.74       13.31      2.14 o 
  -5  15   4      341.97      318.56     10.90 o 
  -4  15   4      343.85      352.38      5.14 o 
  -3  15   4      286.36      271.40     12.15 o 
  -2  15   4      160.64      160.55      3.75 o 
  -1  15   4      100.35       88.61      2.59 o 
   0  15   4      283.32      285.29      6.94 o 
   1  15   4      656.99      666.05     10.05 o 
   2  15   4      649.05      639.95     35.46 o 
   3  15   4       58.61       56.77      4.31 o 
   4  15   4       71.55       73.30      9.29 o 
   5  15   4      108.88      125.45      2.95 o 
   6  15   4       34.19       26.78      3.97 o 
  -7  16   4       28.86       32.66      3.39 o 
  -6  16   4       43.85       66.40      3.42 o 
  -5  16   4      368.84      360.78     11.99 o 
  -4  16   4       39.16       40.66      2.41 o 
  -3  16   4       73.22       77.14      1.62 o 
  -2  16   4      337.16      324.03     16.39 o 
  -1  16   4        1.56        4.45      1.28 o 
   0  16   4      132.46      130.78      7.41 o 
   1  16   4       52.21       48.49      2.11 o 
   2  16   4       28.76       35.55      1.70 o 
   3  16   4      164.88      166.30      8.60 o 
   4  16   4       95.72       81.49     11.39 o 
   5  16   4       16.72       22.91      4.33 o 
  -7  17   4        0.65        3.88      2.02 o 
  -6  17   4       32.96       37.16      2.32 o 
  -5  17   4      233.97      239.14      4.00 o 
  -4  17   4      684.62      724.32     29.01 o 
  -3  17   4      169.16      165.41      3.44 o 
  -2  17   4        0.50        0.69      1.92 o 
  -1  17   4      854.78      853.05     19.00 o 
   0  17   4       45.10       42.83      2.99 o 
   1  17   4      540.21      518.89     13.62 o 
   2  17   4      105.68      104.98      2.48 o 
   3  17   4       12.67       11.84      1.83 o 
   4  17   4      170.31      129.47     43.77 o 
   5  17   4      212.18      205.17      4.73 o 
  -7  18   4       15.22       21.44      5.18 o 
  -6  18   4       73.79       85.61     11.72 o 
  -5  18   4       59.01       64.51      1.95 o 
  -4  18   4       59.23       53.26      5.31 o 
  -3  18   4        4.89        6.56      1.57 o 
  -2  18   4      476.40      507.44     19.09 o 
  -1  18   4      218.85      216.93      6.27 o 
   0  18   4        3.79        9.87      3.48 o 
   1  18   4        1.46        5.01      0.97 o 
   2  18   4      150.28      142.09      3.14 o 
   3  18   4       32.40       29.81      1.47 o 
   4  18   4       96.91      103.55     28.14 o 
   5  18   4        0.91       -0.24      4.22 o 
  -6  19   4        3.36       11.69      1.92 o 
  -5  19   4        3.16        6.67      2.13 o 
  -4  19   4      510.98      466.29     14.67 o 
  -3  19   4      527.53      533.22     41.45 o 
  -2  19   4      163.10      191.78     15.27 o 
  -1  19   4      160.01      163.45     11.84 o 
   0  19   4        1.06        3.31      1.07 o 
   1  19   4       37.27       35.64      5.72 o 
   2  19   4       11.34       19.83      4.06 o 
   3  19   4       59.19       75.84      4.27 o 
   4  19   4       94.31      105.77      7.84 o 
   5  19   4       22.41       25.79      4.71 o 
  -6  20   4        3.33        5.40      2.05 o 
  -5  20   4        3.24        6.82      1.95 o 
  -4  20   4       25.47       27.58      2.21 o 
  -3  20   4        1.36        4.20      4.42 o 
  -2  20   4      391.91      389.13      3.52 o 
  -1  20   4      264.08      262.65      9.51 o 
   0  20   4        0.11        4.07      2.14 o 
   1  20   4       29.53       28.81      3.93 o 
   2  20   4       39.22       42.81      4.31 o 
   3  20   4        0.50        5.92      3.64 o 
   4  20   4       25.68       30.96      5.27 o 
   5  20   4       75.84       69.56     10.67 o 
  -6  21   4       46.87       52.89      3.71 o 
  -5  21   4        5.35        9.13      2.37 o 
  -4  21   4       24.81       25.23      3.29 o 
  -3  21   4      321.97      353.81     33.25 o 
  -2  21   4       56.60       60.84      3.64 o 
  -1  21   4        5.71        6.38      1.37 o 
   0  21   4        5.40        8.15      1.88 o 
   1  21   4       31.92       33.00      7.06 o 
   2  21   4       14.99       16.40      1.74 o 
   3  21   4      424.17      451.59     25.68 o 
   4  21   4       22.18       20.54      1.99 o 
  -6  22   4        7.61       11.84      2.62 o 
  -5  22   4        6.88       13.09      4.42 o 
  -4  22   4      257.03      218.60     11.79 o 
  -3  22   4       27.90       33.12      3.20 o 
  -2  22   4        2.07        5.45      1.66 o 
  -1  22   4       61.79       60.35      1.73 o 
   0  22   4      104.88      104.40      5.29 o 
   1  22   4       80.62       82.45      1.43 o 
   2  22   4       76.48       77.45      2.79 o 
   3  22   4        1.24        2.08      2.17 o 
   4  22   4        0.11        1.52      1.65 o 
  -5  23   4       32.71       36.75      3.40 o 
  -4  23   4        0.89        2.72      3.41 o 
  -3  23   4        6.19       11.39      4.96 o 
  -2  23   4        2.56        1.01      2.60 o 
  -1  23   4       29.64       38.05      4.33 o 
   0  23   4       18.92       23.77      1.79 o 
   1  23   4       21.37       20.86      4.15 o 
   2  23   4      175.47      175.98      2.40 o 
   3  23   4      100.41      104.91      2.72 o 
   4  23   4        9.94       12.47      4.29 o 
  -5  24   4        6.05       14.45      2.94 o 
  -4  24   4      260.04      261.38     11.10 o 
  -3  24   4      234.04      240.71      8.20 o 
  -2  24   4        3.81        6.97      2.76 o 
  -1  24   4        5.60        6.57      2.64 o 
   0  24   4      212.16      225.37      4.00 o 
   1  24   4       16.86       15.90      4.38 o 
   2  24   4      235.62      235.46     13.71 o 
   3  24   4        0.09        3.96      1.79 o 
  -4  25   4        6.33        8.47      2.18 o 
  -3  25   4        0.26        2.28      2.10 o 
  -2  25   4        2.20        5.04      3.28 o 
  -1  25   4       82.97       88.70     13.78 o 
   0  25   4       92.46      103.39      2.72 o 
   1  25   4        0.31        3.76      2.26 o 
   2  25   4       91.77       73.11      6.48 o 
   3  25   4       64.24       69.85      5.14 o 
  -4  26   4        8.96        9.71      3.01 o 
  -3  26   4        1.70        7.76      2.23 o 
  -2  26   4       67.71       67.75      8.44 o 
  -1  26   4       50.14       50.36     14.85 o 
   0  26   4      124.42      129.85      2.16 o 
   1  26   4        5.46        7.64      4.42 o 
   2  26   4        0.16        4.96      4.47 o 
  -3  27   4       32.30       32.47      9.42 o 
  -2  27   4       83.57       79.38      2.51 o 
  -1  27   4        0.33        2.61      1.66 o 
   0  27   4       18.97       19.26      1.68 o 
   1  27   4        1.07        2.30      1.36 o 
   2  27   4       19.64       21.75      5.81 o 
  -3  28   4        0.18        3.34      3.81 o 
  -2  28   4       17.46       27.50      3.42 o 
  -1  28   4       12.12       18.36      8.17 o 
   0  28   4       70.15       69.18      2.77 o 
   1  28   4       55.11       56.45      6.30 o 
  -1  29   4        3.37        2.72      2.77 o 
   0  29   4        0.10        0.93      2.59 o 
  -8   1   5        3.33        8.48      1.63 o 
  -7   1   5       50.54       43.68      1.39 o 
  -6   1   5        8.98       11.66      1.20 o 
  -5   1   5      146.43      148.93      2.58 o 
  -4   1   5      228.18      180.79      4.74 o 
  -3   1   5      763.39      740.75     31.55 o 
  -2   1   5      340.59      264.53      3.81 o 
  -1   1   5     1534.41     1515.05     36.22 o 
   0   1   5      186.34      166.57      5.67 o 
   1   1   5      100.88       81.02      1.85 o 
   2   1   5        0.61        0.11      1.20 o 
   3   1   5      457.08      456.05     16.08 o 
   4   1   5        3.44        7.38      2.20 o 
   5   1   5      118.69      121.22      2.22 o 
   6   1   5        0.52        8.34      2.28 o 
  -8   2   5       20.87       20.14      3.84 o 
  -7   2   5        5.13        6.55      1.52 o 
  -6   2   5      300.40      292.45      3.35 o 
  -5   2   5        2.10        3.01      2.87 o 
  -4   2   5       28.31       42.91      1.85 o 
  -3   2   5        0.55        4.16      1.56 o 
  -2   2   5      331.19      379.22      3.13 o 
  -1   2   5     3081.55     3180.16     65.18 o 
   0   2   5       60.41       51.51      2.05 o 
   1   2   5      215.76      206.89      5.98 o 
   2   2   5       43.91       45.26      2.27 o 
   3   2   5       85.86       95.45      1.65 o 
   4   2   5        5.81        4.46      2.37 o 
   5   2   5      203.00      218.66      4.06 o 
   6   2   5        3.31        7.79      2.88 o 
  -8   3   5       20.62       26.68      1.75 o 
  -7   3   5        7.73       10.41      2.77 o 
  -6   3   5       40.14       43.93      1.67 o 
  -5   3   5      178.99      175.43      5.49 o 
  -4   3   5     1956.67     2048.40      7.46 o 
  -3   3   5      491.71      476.80     16.70 o 
  -2   3   5     1375.65     1233.09     10.42 o 
  -1   3   5     1595.98     1644.74     57.70 o 
   0   3   5      385.73      370.82      1.74 o 
   1   3   5        4.42        1.06      0.86 o 
   2   3   5      173.13      150.78      1.50 o 
   3   3   5       29.47       25.42      1.20 o 
   4   3   5        0.91        4.60      1.28 o 
   5   3   5       33.69       32.45      3.39 o 
   6   3   5       31.10       32.62      2.41 o 
  -8   4   5       10.43       24.74      5.18 o 
  -7   4   5        7.01       14.69      4.69 o 
  -6   4   5        0.00        5.41      2.43 o 
  -5   4   5       73.32       63.91      4.71 o 
  -4   4   5      761.16      719.73      9.68 o 
  -3   4   5       46.48       37.37      1.50 o 
  -2   4   5     1273.44     1315.50      4.61 o 
  -1   4   5       11.61       11.78      1.14 o 
   0   4   5      393.87      362.51      6.94 o 
   1   4   5        0.35        1.59      1.10 o 
   2   4   5      293.36      299.94      1.76 o 
   3   4   5       50.46       60.92      4.87 o 
   4   4   5      206.24      195.68      5.90 o 
   5   4   5        5.84        9.68      4.11 o 
   6   4   5        0.84       12.37      3.93 o 
  -8   5   5       92.32       92.21      2.08 o 
  -7   5   5       64.65       70.34      8.13 o 
  -6   5   5        0.22        3.15      2.07 o 
  -5   5   5        2.36        3.64      2.04 o 
  -4   5   5       48.77       60.16      2.72 o 
  -3   5   5      410.61      432.67     16.97 o 
  -2   5   5     1224.70     1352.90     11.03 o 
  -1   5   5        5.22       13.58      3.48 o 
   0   5   5     1764.93     1820.54     22.29 o 
   1   5   5      674.52      655.44      7.55 o 
   2   5   5      175.40      183.20      2.66 o 
   3   5   5       25.64       24.92      2.23 o 
   4   5   5      231.43      203.78     13.71 o 
   5   5   5        0.23        3.03      1.40 o 
   6   5   5       91.45       90.23      2.32 o 
  -8   6   5        3.06        3.15      1.33 o 
  -7   6   5       10.84       17.91      2.61 o 
  -6   6   5      480.13      452.67      4.16 o 
  -5   6   5      334.81      313.44      5.00 o 
  -4   6   5      480.70      511.70      2.96 o 
  -3   6   5      460.52      457.29     13.00 o 
  -2   6   5      123.68      113.16      2.19 o 
  -1   6   5     1287.22     1262.26     29.74 o 
   0   6   5        5.89        5.96      1.28 o 
   1   6   5      237.04      225.35      5.90 o 
   2   6   5       28.81       25.18      2.20 o 
   3   6   5       11.13       14.95      1.10 o 
   4   6   5       10.14       14.04      1.51 o 
   5   6   5        5.80        6.93      2.46 o 
   6   6   5        0.00        4.70      2.46 o 
  -8   7   5        0.23        0.53      1.72 o 
  -7   7   5       81.26       81.94      7.57 o 
  -6   7   5      203.55      220.19      5.07 o 
  -5   7   5       73.78       65.90      3.22 o 
  -4   7   5      478.67      462.41      6.65 o 
  -3   7   5       26.01       26.74      1.76 o 
  -2   7   5      154.21      137.93      6.70 o 
  -1   7   5       26.87       22.97      1.06 o 
   0   7   5       32.09       24.98      2.25 o 
   1   7   5      316.16      320.80      7.10 o 
   2   7   5       35.68       35.79      3.71 o 
   3   7   5        3.80        2.90      3.30 o 
   4   7   5       34.83       38.27      1.64 o 
   5   7   5        1.59        4.33      2.37 o 
   6   7   5        0.85        2.70      1.53 o 
  -8   8   5        0.28        2.97      2.65 o 
  -7   8   5       29.21       32.27      4.67 o 
  -6   8   5        0.82        4.17      1.52 o 
  -5   8   5       11.29       14.69      1.29 o 
  -4   8   5      378.08      395.19     18.74 o 
  -3   8   5       17.45       17.35      0.92 o 
  -2   8   5       41.88       53.91      0.92 o 
  -1   8   5       58.13       63.37      2.77 o 
   0   8   5      445.82      494.34      1.83 o 
   1   8   5       79.11       83.39      2.54 o 
   2   8   5        2.05        2.23      2.37 o 
   3   8   5       67.27       61.52      1.36 o 
   4   8   5        2.52        4.97      2.34 o 
   5   8   5       27.03       34.41      3.19 o 
   6   8   5       21.28       23.18      3.44 o 
  -8   9   5        1.14        2.56      2.39 o 
  -7   9   5       64.90       69.77      2.94 o 
  -6   9   5       14.08       14.07      4.06 o 
  -5   9   5      264.33      244.42      8.84 o 
  -4   9   5      123.99      120.59      1.83 o 
  -3   9   5      124.37      142.74      3.17 o 
  -2   9   5      984.00     1003.09     23.69 o 
  -1   9   5      185.16      171.37     11.17 o 
   0   9   5        4.11        1.86      0.73 o 
   1   9   5       16.67       19.50      2.01 o 
   2   9   5        2.59        2.75      1.99 o 
   3   9   5       47.90       51.67      1.61 o 
   4   9   5        5.12        4.34      1.40 o 
   5   9   5       84.16       80.52      3.13 o 
   6   9   5        6.47        8.99      3.30 o 
  -8  10   5        0.03        5.58      2.24 o 
  -7  10   5      170.79      167.88      2.37 o 
  -6  10   5       28.24       23.13      4.06 o 
  -5  10   5      980.88     1026.43      8.62 o 
  -4  10   5      140.88      123.78      1.84 o 
  -3  10   5      591.34      548.82     21.30 o 
  -2  10   5       35.75       43.59      1.34 o 
  -1  10   5      532.18      491.94      4.02 o 
   0  10   5        5.08        4.56      3.71 o 
   1  10   5      278.03      287.87      5.52 o 
   2  10   5      225.44      218.15     10.83 o 
   3  10   5       48.16       58.27      1.62 o 
   4  10   5        1.46        4.12      1.55 o 
   5  10   5        4.25        7.27      1.71 o 
   6  10   5        0.39        3.34      1.72 o 
  -8  11   5        1.50        2.61      1.85 o 
  -7  11   5        4.39       18.13      3.37 o 
  -6  11   5        0.20        2.06      2.37 o 
  -5  11   5      157.26      125.96      3.56 o 
  -4  11   5       78.91       83.70      3.30 o 
  -3  11   5       93.47       76.94      4.58 o 
  -2  11   5       46.26       53.77      4.71 o 
  -1  11   5      103.56       93.88      2.28 o 
   0  11   5        1.42        0.39      0.80 o 
   1  11   5      271.07      278.76     12.95 o 
   2  11   5      256.66      265.98      3.62 o 
   3  11   5       84.87       80.34      4.00 o 
   4  11   5      143.28      132.38      3.53 o 
   5  11   5        7.06        2.23      1.52 o 
   6  11   5       16.46       21.64      2.12 o 
  -7  12   5       15.54       21.77      1.66 o 
  -6  12   5        0.73        3.63      1.49 o 
  -5  12   5       18.99       29.70      3.93 o 
  -4  12   5        8.83        7.14      2.70 o 
  -3  12   5       23.05       24.52      1.78 o 
  -2  12   5       48.84       54.49      1.34 o 
  -1  12   5        4.91        5.58      1.60 o 
   0  12   5     1614.58     1748.75     71.66 o 
   1  12   5       70.01       62.49      2.03 o 
   2  12   5      278.36      302.13      5.36 o 
   3  12   5      127.72      133.90      5.94 o 
   4  12   5       89.56       86.63      1.40 o 
   5  12   5       27.43       35.15      1.88 o 
  -7  13   5        8.00        6.27      2.43 o 
  -6  13   5      208.70      203.00     13.29 o 
  -5  13   5        0.11        3.27      2.44 o 
  -4  13   5       79.87       80.20      2.72 o 
  -3  13   5       16.58       20.52      1.27 o 
  -2  13   5      496.35      515.25     20.01 o 
  -1  13   5       98.35       84.62      5.72 o 
   0  13   5      599.65      603.15     17.33 o 
   1  13   5      116.46      122.74      8.31 o 
   2  13   5       13.32       13.09      3.08 o 
   3  13   5       83.29       87.63      6.34 o 
   4  13   5        2.20        5.84      3.01 o 
   5  13   5        0.63        0.45      1.42 o 
  -7  14   5       27.74       37.35      1.51 o 
  -6  14   5        6.01        8.73      2.14 o 
  -5  14   5       81.90       94.17      3.20 o 
  -4  14   5       18.94       18.49      1.56 o 
  -3  14   5      258.43      223.64      2.22 o 
  -2  14   5      185.95      185.95      5.49 o 
  -1  14   5      358.54      346.98      2.17 o 
   0  14   5      465.97      409.77      2.01 o 
   1  14   5      170.30      168.17      7.12 o 
   2  14   5        8.96       13.10      1.92 o 
   3  14   5       70.35       69.64      2.55 o 
   4  14   5        0.18        2.05      2.01 o 
   5  14   5       32.73       40.05      5.11 o 
  -7  15   5        9.96       12.38      2.57 o 
  -6  15   5       24.79       30.53      3.91 o 
  -5  15   5       80.20       78.74      4.47 o 
  -4  15   5       94.55      113.22      1.74 o 
  -3  15   5       97.68       91.65      1.97 o 
  -2  15   5       18.82       18.81      1.53 o 
  -1  15   5      416.04      349.55     20.19 o 
   0  15   5       53.07       42.83      6.57 o 
   1  15   5       26.55       26.55      1.90 o 
   2  15   5       46.18       46.98      3.56 o 
   3  15   5       36.30       39.90      2.08 o 
   4  15   5        0.91        2.71      1.53 o 
   5  15   5        0.51        5.12      1.52 o 
  -7  16   5        4.78        7.40      3.46 o 
  -6  16   5        3.21        7.93      3.46 o 
  -5  16   5       37.09       37.26      2.95 o 
  -4  16   5        0.01        2.60      2.62 o 
  -3  16   5        8.76        9.36      1.92 o 
  -2  16   5        8.32       14.64      2.05 o 
  -1  16   5       64.83       58.84      2.44 o 
   0  16   5       17.50       19.62      1.61 o 
   1  16   5       70.22       74.73      3.04 o 
   2  16   5       49.72       50.14      5.63 o 
   3  16   5       41.80       37.84      1.92 o 
   4  16   5      114.81      133.23      5.05 o 
   5  16   5       17.80       19.07      2.14 o 
  -7  17   5       20.11       20.79      2.32 o 
  -6  17   5      135.39      121.21     12.30 o 
  -5  17   5        0.04        4.74      3.50 o 
  -4  17   5       98.23      114.77      6.88 o 
  -3  17   5      119.74       91.11      8.98 o 
  -2  17   5      670.84      697.97      5.13 o 
  -1  17   5       44.80       38.12      1.36 o 
   0  17   5      172.35      186.30      4.29 o 
   1  17   5      232.78      218.21      4.67 o 
   2  17   5       27.03       31.34      1.67 o 
   3  17   5        3.46       12.33      4.11 o 
   4  17   5        2.84        3.82      1.88 o 
   5  17   5        2.61        0.69      1.65 o 
  -6  18   5       38.86       45.37      7.82 o 
  -5  18   5       17.02       14.74      2.74 o 
  -4  18   5      249.55      225.03      5.20 o 
  -3  18   5       11.24        8.44      1.66 o 
  -2  18   5        7.67        6.55      2.23 o 
  -1  18   5        1.23        0.21      1.33 o 
   0  18   5      224.74      221.37      3.97 o 
   1  18   5        1.43        2.76      1.62 o 
   2  18   5        6.92       11.86      3.38 o 
   3  18   5      183.45      187.91     11.52 o 
   4  18   5       62.01       66.41      5.09 o 
  -6  19   5        0.07        1.94      2.82 o 
  -5  19   5       19.61       22.24      2.02 o 
  -4  19   5       88.02       94.77      4.38 o 
  -3  19   5       17.42       20.58      1.60 o 
  -2  19   5      278.54      273.91     11.54 o 
  -1  19   5       53.29       52.88      6.25 o 
   0  19   5       31.46       22.73      3.84 o 
   1  19   5      265.50      257.96      2.87 o 
   2  19   5        3.81        3.74      1.98 o 
   3  19   5       55.64       57.68      5.85 o 
   4  19   5        0.15        0.08      3.53 o 
  -6  20   5       33.24       29.03      3.03 o 
  -5  20   5       36.29       34.86      2.37 o 
  -4  20   5        8.42       11.30      1.57 o 
  -3  20   5       79.15       81.84      3.84 o 
  -2  20   5      100.68       88.85      1.92 o 
  -1  20   5      144.31      144.09      3.47 o 
   0  20   5       36.19       43.51      3.62 o 
   1  20   5        0.10        0.57      1.05 o 
   2  20   5        0.01        3.85      1.85 o 
   3  20   5        1.15        5.35      2.84 o 
   4  20   5       36.15       34.23      3.66 o 
  -6  21   5        8.08       10.36      3.87 o 
  -5  21   5        0.14       -1.93      2.27 o 
  -4  21   5       89.78       80.46      2.95 o 
  -3  21   5       43.56       46.89      4.87 o 
  -2  21   5       60.85       67.50      4.96 o 
  -1  21   5       90.43       93.88      1.76 o 
   0  21   5       29.19       30.60      2.64 o 
   1  21   5      113.59      113.13      6.34 o 
   2  21   5        2.70        6.07      2.55 o 
   3  21   5        2.66        2.77      2.28 o 
   4  21   5       41.76       46.90      1.97 o 
  -5  22   5       34.96       46.47      2.36 o 
  -4  22   5       28.13       28.69      2.28 o 
  -3  22   5       52.01       59.63      3.75 o 
  -2  22   5      306.09      269.35     19.03 o 
  -1  22   5      192.45      187.94      8.57 o 
   0  22   5       14.13       18.21      1.34 o 
   1  22   5        1.97        4.70      1.73 o 
   2  22   5       29.66       33.94      2.41 o 
   3  22   5        0.11        3.40      2.29 o 
  -5  23   5       47.44       49.21      2.65 o 
  -4  23   5       73.70       72.59      2.35 o 
  -3  23   5        5.60        6.93      1.88 o 
  -2  23   5        2.40        5.31      1.67 o 
  -1  23   5        9.96       12.86      3.97 o 
   0  23   5       17.96       24.25      4.56 o 
   1  23   5       13.43       15.36      2.17 o 
   2  23   5       32.07       29.84      2.23 o 
   3  23   5        4.54       11.65      3.81 o 
  -4  24   5       27.22       25.34      2.32 o 
  -3  24   5       31.27       29.77      2.24 o 
  -2  24   5        6.00       11.09      2.61 o 
  -1  24   5       22.09       23.54      6.92 o 
   0  24   5        0.12        2.80      2.23 o 
   1  24   5        1.68        3.97      2.23 o 
   2  24   5        0.07        4.91      4.78 o 
  -4  25   5        1.35        7.58      4.78 o 
  -3  25   5       36.25       26.78      2.19 o 
  -2  25   5       11.61       19.07      2.75 o 
  -1  25   5       17.13       22.81      1.71 o 
   0  25   5        6.89       11.84      3.66 o 
   1  25   5        7.78        7.45      2.16 o 
   2  25   5       12.90       17.55      5.14 o 
  -3  26   5       43.00       50.20      2.51 o 
  -2  26   5       26.77       27.41      2.26 o 
  -1  26   5       39.60       41.43      2.32 o 
   0  26   5        7.72        9.95      1.55 o 
   1  26   5        4.71        8.17      3.22 o 
  -2  27   5        0.52        2.58      1.84 o 
  -1  27   5      118.85      116.33      2.41 o 
   0  27   5       62.47       64.18      7.99 o 
  -8   0   6        2.07       10.05      4.29 o 
  -7   0   6       17.50       15.90      1.88 o 
  -6   0   6       27.26       25.55      3.08 o 
  -5   0   6       12.15       20.81      4.73 o 
  -4   0   6      202.82      200.71      3.97 o 
  -3   0   6      152.86      149.26      1.70 o 
  -2   0   6      202.87      184.54      1.70 o 
  -1   0   6       38.46       36.31      2.10 o 
   0   0   6     1199.02     1245.25     16.93 o 
   1   0   6       31.88       34.03      2.14 o 
   2   0   6       27.52       31.66      1.92 o 
   3   0   6      291.45      323.53      2.99 o 
   4   0   6      362.11      373.55     13.89 o 
   5   0   6       29.48       32.83      3.39 o 
   6   0   6        6.98        6.21      1.97 o 
  -8   1   6       66.59       66.40      2.90 o 
  -7   1   6       75.57       87.77      3.88 o 
  -6   1   6      182.44      177.84      4.58 o 
  -5   1   6       38.47       38.52      2.14 o 
  -4   1   6      373.91      339.32     12.28 o 
  -3   1   6        8.24        9.66      1.20 o 
  -2   1   6      980.98      946.73     11.99 o 
  -1   1   6        4.66       14.15      1.48 o 
   0   1   6      520.69      530.97      6.80 o 
   1   1   6       37.16       32.31      0.88 o 
   2   1   6        0.32        0.99      1.67 o 
   3   1   6       47.93       42.70      2.24 o 
   4   1   6       36.72       38.19      1.41 o 
   5   1   6        0.01        1.92      1.58 o 
   6   1   6       22.47       21.57      2.19 o 
  -8   2   6       22.70       24.63      4.21 o 
  -7   2   6        3.05        6.44      2.21 o 
  -6   2   6       31.68       34.93      2.98 o 
  -5   2   6      299.28      297.54      7.07 o 
  -4   2   6      189.54      176.74      6.86 o 
  -3   2   6        6.38        7.98      1.84 o 
  -2   2   6      428.31      413.09      6.23 o 
  -1   2   6       63.76       71.55      2.87 o 
   0   2   6      675.71      660.49     14.16 o 
   1   2   6      334.61      292.01      8.49 o 
   2   2   6      194.62      204.58      2.63 o 
   3   2   6      239.70      243.81      5.85 o 
   4   2   6      218.70      215.04     16.57 o 
   5   2   6       16.36       18.65      2.26 o 
   6   2   6       14.60       15.10      1.97 o 
  -8   3   6        3.22        6.79      4.02 o 
  -7   3   6       58.53       60.91      2.75 o 
  -6   3   6        3.09        6.04      1.57 o 
  -5   3   6      103.76      128.19     13.18 o 
  -4   3   6        4.12        3.52      1.33 o 
  -3   3   6      406.25      360.02     27.62 o 
  -2   3   6      201.03      199.21      1.74 o 
  -1   3   6       24.70       21.82      1.92 o 
   0   3   6      618.43      619.59     20.19 o 
   1   3   6      277.30      287.60      8.40 o 
   2   3   6       10.71        8.37      1.19 o 
   3   3   6      190.74      168.89     12.30 o 
   4   3   6       93.99      103.33      7.77 o 
   5   3   6       11.26       10.76      1.81 o 
   6   3   6       50.74       61.11      2.26 o 
  -8   4   6       66.91       61.10      2.66 o 
  -7   4   6       11.67       12.18      2.84 o 
  -6   4   6        8.27       11.68      2.38 o 
  -5   4   6     1298.11     1301.95     43.70 o 
  -4   4   6      185.69      176.43      6.52 o 
  -3   4   6      156.60      130.57      5.36 o 
  -2   4   6       81.01      104.04      2.65 o 
  -1   4   6      168.25      181.09      5.16 o 
   0   4   6       51.39       43.19      2.64 o 
   1   4   6     1735.78     1610.92     99.28 o 
   2   4   6      872.33      826.30      4.28 o 
   3   4   6       47.43       39.93      5.00 o 
   4   4   6      255.05      249.97      7.37 o 
   5   4   6       42.97       47.39      3.48 o 
  -8   5   6       16.80       23.45      2.97 o 
  -7   5   6       11.78       12.34      1.81 o 
  -6   5   6      162.51      171.78      3.51 o 
  -5   5   6       89.41       86.29      3.62 o 
  -4   5   6      456.38      465.94      2.71 o 
  -3   5   6      727.87      752.62      7.01 o 
  -2   5   6       54.28       43.42      7.41 o 
  -1   5   6      511.32      531.43     47.32 o 
   0   5   6     2457.85     2328.73     55.16 o 
   1   5   6        7.64        6.58      0.73 o 
   2   5   6       34.95       33.39      1.79 o 
   3   5   6       53.79       46.00      5.63 o 
   4   5   6       67.53       71.15      1.87 o 
   5   5   6       10.01       10.76      2.13 o 
  -8   6   6        0.83        0.97      3.47 o 
  -7   6   6       58.55       51.97      1.95 o 
  -6   6   6        4.27       11.37      2.37 o 
  -5   6   6      173.36      174.44      7.15 o 
  -4   6   6       34.40       36.41      2.11 o 
  -3   6   6      274.80      243.79      3.15 o 
  -2   6   6       34.12       36.07      1.23 o 
  -1   6   6      710.91      659.98     28.34 o 
   0   6   6      153.15      135.77      9.60 o 
   1   6   6      321.49      275.82     13.13 o 
   2   6   6      786.38      775.65     15.34 o 
   3   6   6        9.82        7.15      3.04 o 
   4   6   6        3.19        5.16      1.81 o 
   5   6   6       46.05       55.32      2.84 o 
  -8   7   6        3.72        7.81      1.65 o 
  -7   7   6        4.48       12.07      2.74 o 
  -6   7   6        4.73       12.03      4.06 o 
  -5   7   6        8.80       12.57      1.79 o 
  -4   7   6       20.45       29.86      2.89 o 
  -3   7   6      304.37      331.06      9.31 o 
  -2   7   6      412.82      431.47     13.67 o 
  -1   7   6      547.42      577.80     18.38 o 
   0   7   6       59.81       53.83      1.73 o 
   1   7   6      413.47      427.44     11.97 o 
   2   7   6       44.61       56.88      5.69 o 
   3   7   6      127.61       77.56     45.29 o 
   4   7   6      189.51      221.24      2.34 o 
   5   7   6      180.44      196.83      4.91 o 
  -8   8   6        2.06        6.46      4.29 o 
  -7   8   6       94.39       95.34      2.06 o 
  -6   8   6       12.00       18.12      1.79 o 
  -5   8   6      343.20      343.41      7.12 o 
  -4   8   6       15.54       15.17      2.44 o 
  -3   8   6     1117.90     1078.09      5.69 o 
  -2   8   6       14.38       16.72      1.63 o 
  -1   8   6     1825.20     1793.70     10.67 o 
   0   8   6       79.96       99.38     10.54 o 
   1   8   6      237.29      230.05      6.02 o 
   2   8   6       13.64       13.77      1.84 o 
   3   8   6       59.13       52.65      2.10 o 
   4   8   6        0.08        2.60      2.57 o 
   5   8   6        1.06        3.57      1.82 o 
  -8   9   6        3.48        9.19      3.09 o 
  -7   9   6        5.27       11.08      2.08 o 
  -6   9   6        0.00        0.05      2.81 o 
  -5   9   6       21.53       30.61      2.09 o 
  -4   9   6        0.66        2.99      1.61 o 
  -3   9   6      132.25      129.25      3.66 o 
  -2   9   6      219.42      216.52      5.14 o 
  -1   9   6     1544.49     1392.50      7.73 o 
   0   9   6      168.46      154.56      9.65 o 
   1   9   6       74.00       67.32      4.59 o 
   2   9   6       10.24       11.32      1.14 o 
   3   9   6      185.36      190.98      7.28 o 
   4   9   6      132.77      145.26      2.95 o 
   5   9   6      140.27      133.18      3.93 o 
  -7  10   6        8.44       15.98      3.24 o 
  -6  10   6       38.74       50.70      1.62 o 
  -5  10   6      157.30      156.44      8.29 o 
  -4  10   6       35.85       37.28      1.70 o 
  -3  10   6      346.27      361.89     13.76 o 
  -2  10   6       38.90       38.63      3.30 o 
  -1  10   6        1.50        5.68      1.06 o 
   0  10   6       22.43       20.89      1.38 o 
   1  10   6        4.63        5.36      1.42 o 
   2  10   6      540.43      577.38     21.75 o 
   3  10   6       20.55       21.44      2.68 o 
   4  10   6       53.27       51.92      2.75 o 
   5  10   6       13.15       18.07      1.43 o 
  -7  11   6       39.06       39.41      3.42 o 
  -6  11   6      155.12      148.74      4.01 o 
  -5  11   6        9.17        9.14      1.97 o 
  -4  11   6      596.09      541.02     32.54 o 
  -3  11   6      265.20      255.37      8.98 o 
  -2  11   6        4.32       10.15      1.22 o 
  -1  11   6       78.25       64.41      6.59 o 
   0  11   6     1255.95     1221.71     77.67 o 
   1  11   6      846.53      844.41     12.73 o 
   2  11   6        0.81        3.35      3.35 o 
   3  11   6        2.95        8.12      2.57 o 
   4  11   6       29.44       30.41      2.23 o 
   5  11   6       17.94       21.08      2.05 o 
  -7  12   6        1.38        3.78      2.89 o 
  -6  12   6      178.16      154.23      2.47 o 
  -5  12   6      786.88      720.39      4.06 o 
  -4  12   6      144.31      168.74      2.11 o 
  -3  12   6      762.30      798.84      3.31 o 
  -2  12   6       37.53       47.79      2.19 o 
  -1  12   6       96.34       91.10      8.98 o 
   0  12   6        8.37        6.34      1.99 o 
   1  12   6       60.51       53.43      4.85 o 
   2  12   6      301.98      307.41      4.51 o 
   3  12   6       18.25       20.50      2.33 o 
   4  12   6       11.23       15.63      1.47 o 
   5  12   6       12.65       14.38      5.09 o 
  -7  13   6       11.34       16.79      2.24 o 
  -6  13   6        1.59        8.08      6.70 o 
  -5  13   6        0.49        1.45      1.50 o 
  -4  13   6      198.26      157.79      2.32 o 
  -3  13   6      673.54      616.37    182.89 o 
  -2  13   6        7.51       12.24      2.19 o 
  -1  13   6       50.26       39.43      1.74 o 
   0  13   6      576.94      567.14     15.63 o 
   1  13   6       50.23       51.09      3.84 o 
   2  13   6        0.01        4.62      2.76 o 
   3  13   6        4.11        4.77      1.97 o 
   4  13   6        0.39        3.12      2.14 o 
   5  13   6       17.45       16.00      1.53 o 
  -7  14   6       30.33       18.27      4.33 o 
  -6  14   6        0.05        0.49      2.28 o 
  -5  14   6        0.04        1.32      2.84 o 
  -4  14   6        1.26        6.66      1.70 o 
  -3  14   6      241.11      250.28      2.29 o 
  -2  14   6      333.14      315.50     24.97 o 
  -1  14   6      545.02      571.77      4.38 o 
   0  14   6      437.76      446.07      8.80 o 
   1  14   6      101.26       92.40     10.72 o 
   2  14   6       57.50       61.29      1.99 o 
   3  14   6       35.27       46.05      2.32 o 
   4  14   6      120.38      143.27      7.24 o 
  -7  15   6        3.58        8.71      2.59 o 
  -6  15   6      150.50      145.16      2.83 o 
  -5  15   6       64.04       54.41      5.69 o 
  -4  15   6      624.09      550.87    165.54 o 
  -3  15   6      183.69      168.60      6.25 o 
  -2  15   6      481.69      487.38      4.65 o 
  -1  15   6      206.47      196.19     12.46 o 
   0  15   6       75.84       66.68      2.18 o 
   1  15   6       29.78       29.39      4.24 o 
   2  15   6        0.11        3.85      2.05 o 
   3  15   6       61.92       68.29      2.68 o 
   4  15   6       31.37       37.60      4.91 o 
  -6  16   6        2.07        6.18      1.94 o 
  -5  16   6      204.35      170.12      2.59 o 
  -4  16   6       32.43       37.02      5.52 o 
  -3  16   6        1.56        6.03      5.54 o 
  -2  16   6      180.13      179.16      4.22 o 
  -1  16   6      161.46      147.36     11.59 o 
   0  16   6      416.74      383.86      3.18 o 
   1  16   6       58.00       66.19      6.05 o 
   2  16   6        0.00        1.12      3.53 o 
   3  16   6      171.30      184.09      5.81 o 
   4  16   6      135.50      158.74      4.67 o 
  -6  17   6        9.18       13.18      2.33 o 
  -5  17   6       25.82       31.13      2.37 o 
  -4  17   6        3.11       12.21      2.77 o 
  -3  17   6      178.65      177.24      2.47 o 
  -2  17   6       58.45       69.20      2.05 o 
  -1  17   6      194.29      164.35     23.58 o 
   0  17   6       36.60       36.56      2.10 o 
   1  17   6       65.13       76.84      1.18 o 
   2  17   6       21.35       23.34      4.85 o 
   3  17   6       67.68       81.93      3.85 o 
   4  17   6       19.33       18.03      4.44 o 
  -6  18   6       47.71       49.93      7.41 o 
  -5  18   6      217.30      216.70      3.97 o 
  -4  18   6        5.78       11.06      2.90 o 
  -3  18   6        7.00       12.67      3.24 o 
  -2  18   6        3.54        5.09      5.31 o 
  -1  18   6       19.47       15.30      1.40 o 
   0  18   6        0.25        1.78      1.81 o 
   1  18   6       57.04       65.31      2.05 o 
   2  18   6       52.77       55.11      2.14 o 
   3  18   6       88.85      104.92      4.73 o 
  -6  19   6        2.96        7.01      2.69 o 
  -5  19   6        0.00        3.35      5.23 o 
  -4  19   6        0.61        1.56      5.05 o 
  -3  19   6        1.42        0.99      1.78 o 
  -2  19   6       12.84       10.80      1.52 o 
  -1  19   6        6.91       11.34      1.79 o 
   0  19   6       81.76       79.99      1.43 o 
   1  19   6       70.19       64.24      7.68 o 
   2  19   6        2.83        4.19      2.02 o 
   3  19   6       11.14       16.69      1.80 o 
  -5  20   6       57.70       57.65      3.66 o 
  -4  20   6       92.69      102.29      2.36 o 
  -3  20   6       20.75       25.06      1.88 o 
  -2  20   6      113.02       88.91      3.56 o 
  -1  20   6      122.42      114.20      3.32 o 
   0  20   6       29.83       25.32      5.58 o 
   1  20   6      179.72      180.03     11.61 o 
   2  20   6       96.00      113.53      3.62 o 
   3  20   6       14.27       14.63      2.31 o 
  -5  21   6        1.73        4.27      2.16 o 
  -4  21   6        8.58       11.69      1.91 o 
  -3  21   6        1.57       10.93      3.97 o 
  -2  21   6       17.81       16.05      1.70 o 
  -1  21   6       41.65       43.28      7.06 o 
   0  21   6       35.91       39.70      7.15 o 
   1  21   6        2.52        4.33      5.23 o 
   2  21   6        0.49        2.32      5.14 o 
   3  21   6        6.19        8.21      2.64 o 
  -5  22   6        0.64        5.18      1.91 o 
  -4  22   6       90.56       91.26      2.58 o 
  -3  22   6       21.78       22.47      3.39 o 
  -2  22   6       19.96       21.37      2.99 o 
  -1  22   6       61.28       60.78      8.08 o 
   0  22   6        7.37        6.05      2.51 o 
   1  22   6        7.94       12.64      2.11 o 
   2  22   6      173.56      203.75      6.43 o 
  -4  23   6       46.10       54.27      2.93 o 
  -3  23   6       16.11       16.07      2.10 o 
  -2  23   6        3.49        7.14      1.85 o 
  -1  23   6       92.64      119.26      3.65 o 
   0  23   6        0.79        3.37      1.50 o 
   1  23   6      108.50      113.73      2.75 o 
   2  23   6        0.07        2.59      2.95 o 
  -4  24   6       17.91       22.52      2.52 o 
  -3  24   6       29.93       36.99      1.94 o 
  -2  24   6        0.57        2.70      1.83 o 
  -1  24   6       67.20       69.55      3.54 o 
   0  24   6        1.72        5.41      2.75 o 
   1  24   6       18.09       23.98      5.49 o 
  -3  25   6        5.99        8.06      2.03 o 
  -2  25   6       28.87       34.93      4.22 o 
  -1  25   6      101.74      110.64      2.23 o 
   0  25   6        0.98       -0.09      1.59 o 
   1  25   6       11.26       12.40      2.12 o 
  -2  26   6        1.24        7.21      3.33 o 
  -1  26   6        0.03        4.02      1.81 o 
   0  26   6       21.87       26.42      1.77 o 
  -8   1   7        6.66       14.20      2.23 o 
  -7   1   7      123.50      122.28      4.00 o 
  -6   1   7        6.71       10.77      1.79 o 
  -5   1   7       33.71       35.57      4.20 o 
  -4   1   7      135.39      141.74      5.85 o 
  -3   1   7      133.82      119.07      4.55 o 
  -2   1   7       18.45       22.62      1.22 o 
  -1   1   7       65.92       62.46      2.61 o 
   0   1   7       41.10       40.64      2.72 o 
   1   1   7      165.28      172.05      2.99 o 
   2   1   7       24.82       23.46      2.16 o 
   3   1   7        9.21        8.33      2.33 o 
   4   1   7       21.88       24.76      1.74 o 
   5   1   7        5.68        6.29      1.76 o 
  -8   2   7       17.03       22.41      3.48 o 
  -7   2   7        0.00        7.78      3.01 o 
  -6   2   7       54.21       46.70      1.53 o 
  -5   2   7      109.86      105.35      2.98 o 
  -4   2   7      466.82      450.98     23.60 o 
  -3   2   7       29.75       26.68      3.17 o 
  -2   2   7      517.60      495.48     10.43 o 
  -1   2   7       10.02       11.13      1.59 o 
   0   2   7       46.71       52.98      1.59 o 
   1   2   7        0.02        2.07      1.26 o 
   2   2   7      493.53      459.43     27.54 o 
   3   2   7       15.10       14.34      2.02 o 
   4   2   7       83.62       93.70      2.41 o 
   5   2   7        2.74        9.33      2.59 o 
  -8   3   7       28.66       31.39      2.61 o 
  -7   3   7       54.16       82.85      8.64 o 
  -6   3   7        8.71       16.96      3.64 o 
  -5   3   7        9.41        6.68      1.60 o 
  -4   3   7      902.68      859.99      6.52 o 
  -3   3   7       53.27       45.59      2.51 o 
  -2   3   7       14.57       16.97      1.65 o 
  -1   3   7       49.37       59.61      1.54 o 
   0   3   7        8.69        7.85      1.23 o 
   1   3   7        0.12        2.19      1.83 o 
   2   3   7       27.70       18.84      2.57 o 
   3   3   7        0.81        1.50      1.47 o 
   4   3   7       66.77       68.30      4.94 o 
   5   3   7        9.01       12.06      1.85 o 
  -8   4   7       25.55       29.80      2.09 o 
  -7   4   7        5.47       11.92      5.63 o 
  -6   4   7        2.73        6.29      2.32 o 
  -5   4   7      102.49      105.04      2.15 o 
  -4   4   7       94.16       80.82      6.77 o 
  -3   4   7        6.44        6.74      1.96 o 
  -2   4   7      266.00      276.75     15.23 o 
  -1   4   7       17.77       15.65      1.00 o 
   0   4   7      232.08      232.17      2.01 o 
   1   4   7       10.74        3.89      2.90 o 
   2   4   7       71.39       79.50     13.93 o 
   3   4   7       54.74       67.65      5.23 o 
   4   4   7       32.54       34.66      4.06 o 
   5   4   7       37.27       51.20      3.91 o 
  -7   5   7       32.63       25.41      2.07 o 
  -6   5   7        0.00        3.24      2.56 o 
  -5   5   7      221.86      191.01     15.39 o 
  -4   5   7       55.70       53.46      2.96 o 
  -3   5   7      314.78      293.18      3.51 o 
  -2   5   7       53.65       46.41      2.55 o 
  -1   5   7      335.44      361.10     19.34 o 
   0   5   7       18.97       21.28      1.65 o 
   1   5   7      253.73      244.90      7.58 o 
   2   5   7       21.55       25.09      1.26 o 
   3   5   7      134.54      120.12      4.38 o 
   4   5   7        0.43       -0.67      1.64 o 
   5   5   7        4.63        4.95      1.90 o 
  -7   6   7        5.96       10.97      2.18 o 
  -6   6   7       32.47       27.77      1.72 o 
  -5   6   7      156.97      148.75      4.00 o 
  -4   6   7       63.78       65.34      2.01 o 
  -3   6   7      296.89      268.17     20.03 o 
  -2   6   7      494.66      452.02     12.17 o 
  -1   6   7       98.86      106.07      1.53 o 
   0   6   7       63.35       52.24      3.46 o 
   1   6   7        7.13        5.75      2.17 o 
   2   6   7      190.88      182.89      4.14 o 
   3   6   7      110.72      116.85      2.86 o 
   4   6   7        3.42        8.74      1.99 o 
   5   6   7       10.13       11.61      2.99 o 
  -7   7   7       38.79       42.98      4.10 o 
  -6   7   7        0.46       -0.26      1.48 o 
  -5   7   7       19.00       29.68      1.98 o 
  -4   7   7      401.88      398.10      4.62 o 
  -3   7   7      206.93      178.91     13.89 o 
  -2   7   7       82.15       87.35      1.64 o 
  -1   7   7      621.48      595.50     24.41 o 
   0   7   7       78.46       76.31      2.03 o 
   1   7   7      379.00      333.45      9.31 o 
   2   7   7      170.67      167.72      2.09 o 
   3   7   7       47.21       45.78      6.21 o 
   4   7   7        0.00        8.01      4.82 o 
   5   7   7        5.64        7.77      1.73 o 
  -7   8   7       19.14       23.07      3.11 o 
  -6   8   7       67.57       48.80      2.03 o 
  -5   8   7       38.17       36.16      2.50 o 
  -4   8   7       12.86       10.75      1.79 o 
  -3   8   7      198.18      204.91     12.48 o 
  -2   8   7        1.87        4.56      1.09 o 
  -1   8   7       56.70       47.56      2.90 o 
   0   8   7      174.16      157.43      9.11 o 
   1   8   7       11.13       12.07      1.40 o 
   2   8   7       11.82        9.92      2.07 o 
   3   8   7        2.33        2.91      2.11 o 
   4   8   7        3.25        5.50      2.82 o 
  -7   9   7        3.38        5.92      2.20 o 
  -6   9   7        6.54        6.11      2.13 o 
  -5   9   7        0.24        4.36      2.14 o 
  -4   9   7       76.84       81.01      3.62 o 
  -3   9   7      364.42      377.14      2.74 o 
  -2   9   7       89.20       79.74      3.22 o 
  -1   9   7      500.71      503.57     14.22 o 
   0   9   7       14.41       18.86      1.03 o 
   1   9   7      121.66      110.02      4.46 o 
   2   9   7       11.89        7.36      1.81 o 
   3   9   7       31.36       34.50      1.74 o 
   4   9   7        0.13        2.86      1.35 o 
  -7  10   7        9.49       15.34      1.72 o 
  -6  10   7        2.24        6.03      2.23 o 
  -5  10   7      175.93      173.83      5.02 o 
  -4  10   7        9.77        8.45      3.24 o 
  -3  10   7      631.01      621.40     11.86 o 
  -2  10   7       67.79       61.48      2.49 o 
  -1  10   7      377.71      328.08     10.05 o 
   0  10   7       40.22       34.05      2.13 o 
   1  10   7       67.24       62.17      2.85 o 
   2  10   7       49.38       57.69      2.92 o 
   3  10   7       26.17       29.37      2.30 o 
   4  10   7        0.90        3.18      2.03 o 
  -7  11   7       18.53       20.86      2.34 o 
  -6  11   7       38.41       39.81      2.88 o 
  -5  11   7        0.08       -0.54      1.75 o 
  -4  11   7       58.37       54.98      2.01 o 
  -3  11   7       14.08       17.28      4.20 o 
  -2  11   7       15.18       15.80      2.36 o 
  -1  11   7      292.68      262.80      3.97 o 
   0  11   7        2.47        1.79      3.93 o 
   1  11   7      388.44      391.04     14.78 o 
   2  11   7       15.49       14.82      2.96 o 
   3  11   7       93.51       87.64      2.26 o 
   4  11   7        0.72        2.34      3.66 o 
  -7  12   7        4.14        8.01      1.97 o 
  -6  12   7        0.50        4.33      1.66 o 
  -5  12   7        7.03        3.58      1.41 o 
  -4  12   7       16.65       17.69      2.72 o 
  -3  12   7        1.62        4.60      3.13 o 
  -2  12   7       16.85       19.25      2.50 o 
  -1  12   7        5.61        3.13      2.14 o 
   0  12   7      309.93      324.33      3.23 o 
   1  12   7        5.54        5.63      5.90 o 
   2  12   7       57.21       65.11      3.12 o 
   3  12   7        0.20        2.70      2.59 o 
   4  12   7       17.53       20.85      2.06 o 
  -7  13   7        2.94        5.85      5.45 o 
  -6  13   7        0.41        3.30      1.50 o 
  -5  13   7       86.19       74.23      7.10 o 
  -4  13   7      125.84      120.28      2.59 o 
  -3  13   7       34.61       31.87      2.17 o 
  -2  13   7      121.78      108.31     10.41 o 
  -1  13   7        3.71        3.93      6.43 o 
   0  13   7      222.36      186.10      4.51 o 
   1  13   7       46.15       44.53      4.91 o 
   2  13   7       17.89       22.34      1.90 o 
   3  13   7       31.98       31.66      3.93 o 
   4  13   7       38.25       44.32      4.76 o 
  -6  14   7       56.43       57.76      6.32 o 
  -5  14   7        0.00        2.86      4.42 o 
  -4  14   7       21.53       23.24      5.16 o 
  -3  14   7        1.20        4.11      1.92 o 
  -2  14   7      116.16      112.50      6.92 o 
  -1  14   7       26.89       26.95      2.79 o 
   0  14   7      270.28      291.39      3.34 o 
   1  14   7       64.55       58.72      1.93 o 
   2  14   7      264.53      244.51      4.51 o 
   3  14   7        2.59        4.61      2.01 o 
   4  14   7       18.21       19.94      2.08 o 
  -6  15   7        0.92        6.66      2.14 o 
  -5  15   7        8.69        3.70      4.31 o 
  -4  15   7      118.63      115.14      2.77 o 
  -3  15   7      134.97      133.01      3.94 o 
  -2  15   7       59.38       63.87      2.98 o 
  -1  15   7        8.98        7.13      1.25 o 
   0  15   7        4.32        3.42      1.04 o 
   1  15   7       33.17       34.84      4.24 o 
   2  15   7        7.27        8.35      5.00 o 
   3  15   7        0.24        5.61      3.17 o 
  -6  16   7        2.99        9.95      2.64 o 
  -5  16   7        0.01       10.85      4.56 o 
  -4  16   7       56.40       60.65      4.64 o 
  -3  16   7        8.73       10.37      1.66 o 
  -2  16   7       49.26       43.53      3.37 o 
  -1  16   7       35.34       32.83      1.42 o 
   0  16   7       83.82       78.07      8.49 o 
   1  16   7       13.01       11.43      4.78 o 
   2  16   7       19.43       26.64      2.79 o 
   3  16   7       12.07       19.65      5.45 o 
  -6  17   7       17.04       17.19      2.72 o 
  -3  17   7       24.69       34.88      5.67 o 
  -2  17   7      350.22      331.06     12.01 o 
  -1  17   7       32.10       36.83      2.39 o 
   0  17   7      118.79      102.49      2.67 o 
   1  17   7       46.02       47.56      2.68 o 
   2  17   7       14.60       14.95      3.10 o 
   3  17   7        8.56       11.37      2.20 o 
  -5  18   7        0.01        2.59      7.15 o 
  -4  18   7        2.61        5.08      2.04 o 
  -3  18   7       14.50       23.46      2.75 o 
  -2  18   7       74.51      103.57      5.00 o 
  -1  18   7       68.58       70.86      1.71 o 
   0  18   7      115.27      123.83      2.82 o 
   1  18   7       56.81       55.15      2.11 o 
   2  18   7       10.33       16.72      1.91 o 
   3  18   7        0.93        3.55      1.83 o 
  -5  19   7       14.65       17.33      2.32 o 
  -4  19   7        0.01       -0.67      1.95 o 
  -3  19   7       13.41       16.03      3.39 o 
  -2  19   7        0.13        2.81      7.99 o 
  -1  19   7        2.38        5.30      1.46 o 
   0  19   7        2.65        4.21      1.23 o 
   1  19   7       20.43       22.64      4.33 o 
   2  19   7        1.15        2.64      2.46 o 
  -5  20   7       48.51       55.18      3.44 o 
  -4  20   7        0.59        2.83      1.83 o 
  -3  20   7       52.60       45.80      3.68 o 
  -2  20   7        0.07        3.86      2.28 o 
  -1  20   7        0.02        3.16      1.33 o 
   0  20   7        6.57        7.19      1.38 o 
   1  20   7        0.01        2.21      2.01 o 
   2  20   7        0.06       10.36      4.87 o 
  -4  21   7        8.55        6.37      2.90 o 
  -3  21   7       79.67       74.13      2.22 o 
  -2  21   7       29.30       24.95      2.80 o 
  -1  21   7       47.73       45.82      3.62 o 
   0  21   7       40.21       37.19      2.32 o 
   1  21   7       47.49       42.23      2.40 o 
   2  21   7        4.81       13.67      5.85 o 
  -4  22   7       22.12       32.95      4.19 o 
  -3  22   7       11.99       11.55      1.83 o 
  -2  22   7        0.03        1.84      1.56 o 
  -1  22   7        0.45        1.68      1.60 o 
   0  22   7       54.09       55.54      3.77 o 
   1  22   7       53.18       56.14     10.05 o 
  -3  23   7        0.88        3.82      1.87 o 
  -2  23   7        0.47        5.12      1.84 o 
  -1  23   7        1.91        6.85      2.98 o 
   0  23   7        7.86        8.57      2.21 o 
  -2  24   7        3.21        5.98      2.46 o 
  -1  24   7        3.90        7.11      1.71 o 
  -7   0   8        0.53        2.14      2.41 o 
  -6   0   8      141.26      138.81      2.86 o 
  -5   0   8       45.30       42.83      2.28 o 
  -4   0   8       65.13       55.38      3.22 o 
  -3   0   8      339.42      294.18      2.81 o 
  -2   0   8      518.67      531.34      2.41 o 
  -1   0   8      499.80      494.36     10.67 o 
   0   0   8      101.56       92.90      3.44 o 
   1   0   8       94.68       71.19      2.37 o 
   2   0   8        2.39        2.99      1.30 o 
   3   0   8       46.12       38.63      6.92 o 
   4   0   8       10.48       11.08      2.19 o 
  -7   1   8       52.86       48.05      6.48 o 
  -6   1   8       13.91       14.47      3.25 o 
  -5   1   8      104.83      106.17      2.10 o 
  -4   1   8        0.82        0.24      1.97 o 
  -3   1   8      130.38      125.50      4.61 o 
  -2   1   8        1.40        8.12      3.02 o 
  -1   1   8        0.33        2.17      1.97 o 
   0   1   8       16.16       14.75      1.99 o 
   1   1   8       70.60       67.10      1.41 o 
   2   1   8      115.53      133.12      3.69 o 
   3   1   8       35.03       36.82      2.39 o 
   4   1   8        0.95        2.51      1.94 o 
  -7   2   8        4.89        4.41      3.56 o 
  -6   2   8        8.50       12.58      1.61 o 
  -5   2   8       38.04       38.25      2.08 o 
  -4   2   8       37.15       32.69      1.88 o 
  -3   2   8       46.90       50.91      3.16 o 
  -2   2   8       19.72       21.88      3.15 o 
  -1   2   8       85.31       82.65      2.16 o 
   0   2   8      233.40      226.22     10.99 o 
   1   2   8       20.92       13.92      1.38 o 
   2   2   8       56.59       58.81      4.70 o 
   3   2   8       17.80       17.65      1.36 o 
   4   2   8        5.12        8.02      1.79 o 
  -7   3   8       35.30       30.63      1.91 o 
  -6   3   8       96.84      109.98      3.39 o 
  -5   3   8        4.14        4.11      2.97 o 
  -4   3   8        0.21        4.50      3.04 o 
  -3   3   8      397.57      386.03      7.70 o 
  -2   3   8      108.06       96.34      6.54 o 
  -1   3   8      209.80      227.85      3.76 o 
   0   3   8      914.97      937.04     18.04 o 
   1   3   8      159.86      164.60      5.87 o 
   2   3   8        1.66        2.86      3.04 o 
   3   3   8      172.48      154.52      8.44 o 
   4   3   8       79.06       71.55      7.50 o 
  -7   4   8       24.89       27.62      3.41 o 
  -6   4   8      124.06      122.66      2.99 o 
  -5   4   8       47.15       49.98      4.15 o 
  -4   4   8       11.13       14.19      1.77 o 
  -3   4   8       14.56       16.88      2.70 o 
  -2   4   8     1241.45     1189.93     38.89 o 
  -1   4   8      427.10      405.66     12.71 o 
   0   4   8      289.59      276.86      2.50 o 
   1   4   8       13.09        7.89      1.51 o 
   2   4   8      101.93      101.15      9.38 o 
   3   4   8        1.10        2.13      1.65 o 
   4   4   8       30.87       33.76      2.41 o 
  -7   5   8       45.48       54.58      3.97 o 
  -6   5   8      131.17      123.31      4.38 o 
  -5   5   8       54.42       49.48      1.84 o 
  -4   5   8       22.64       26.39      2.68 o 
  -3   5   8       41.18       44.27      1.80 o 
  -2   5   8      295.40      279.27      2.55 o 
  -1   5   8       25.33       28.42      2.08 o 
   0   5   8        3.09        7.23      1.13 o 
   1   5   8      102.18      104.17      3.66 o 
   2   5   8       15.14       13.66      1.64 o 
   3   5   8      165.70      123.86      6.57 o 
   4   5   8       95.38       91.42      4.82 o 
  -7   6   8        0.61        5.54      4.38 o 
  -6   6   8        0.02        2.39      2.41 o 
  -5   6   8        3.05        7.48      1.75 o 
  -4   6   8      321.97      323.18     10.52 o 
  -3   6   8        1.43        4.76      2.69 o 
  -2   6   8        2.60        6.23      0.99 o 
  -1   6   8      112.91       97.28      1.81 o 
   0   6   8        8.03        8.80      1.86 o 
   1   6   8      114.27      107.26      4.60 o 
   2   6   8        7.12        7.94      2.41 o 
   3   6   8       57.70       76.59      4.11 o 
   4   6   8       49.15       53.25      4.02 o 
  -7   7   8        2.35        2.86      2.41 o 
  -6   7   8       11.63       14.78      1.77 o 
  -5   7   8       59.79       64.59      4.18 o 
  -4   7   8       52.47       52.89      4.26 o 
  -3   7   8       10.24        6.36      1.42 o 
  -2   7   8        0.08        1.45      1.63 o 
  -1   7   8      123.48      103.84      5.94 o 
   0   7   8       40.74       42.48      1.97 o 
   1   7   8      341.78      346.17      7.87 o 
   2   7   8       88.15       83.87      3.81 o 
   3   7   8        2.24        6.93      4.89 o 
   4   7   8        0.64        3.53      3.35 o 
  -7   8   8        0.30        4.21      2.04 o 
  -6   8   8       61.28       72.83      9.98 o 
  -5   8   8        2.49        5.69      2.82 o 
  -4   8   8       20.89       26.85      2.38 o 
  -3   8   8        0.40        2.62      2.19 o 
  -2   8   8       11.48       12.27      1.65 o 
  -1   8   8      221.47      222.68     15.41 o 
   0   8   8       33.76       27.37      1.99 o 
   1   8   8        8.52        7.57      2.25 o 
   2   8   8       26.48       35.06      5.81 o 
   3   8   8      105.99      147.43      9.74 o 
   4   8   8       22.45       24.25      1.64 o 
  -7   9   8        0.09        2.48      2.14 o 
  -6   9   8       26.38       31.26      2.17 o 
  -5   9   8       12.92       17.69      4.35 o 
  -4   9   8      175.92      177.29      6.57 o 
  -3   9   8        0.84        3.26      4.20 o 
  -2   9   8       30.40       38.05      2.34 o 
  -1   9   8       34.91       28.62      2.23 o 
   0   9   8       36.11       26.72      1.23 o 
   1   9   8      125.88      123.39      9.51 o 
   2   9   8        1.89        2.64      3.71 o 
   3   9   8       72.46       64.03      3.82 o 
  -6  10   8       11.96       17.69      4.33 o 
  -5  10   8       67.06       68.93      3.93 o 
  -4  10   8       43.74       39.34      3.67 o 
  -3  10   8        9.88       16.28      3.17 o 
  -2  10   8       11.91       22.13      1.43 o 
  -1  10   8      109.48      102.76      1.73 o 
   0  10   8        0.04        2.10      1.06 o 
   1  10   8       32.48       30.15      2.99 o 
   2  10   8       12.68       16.45      2.84 o 
   3  10   8        3.07       10.81      2.90 o 
  -6  11   8       32.10       37.11      2.55 o 
  -5  11   8       27.04       23.62      1.66 o 
  -4  11   8       13.97       13.97      1.83 o 
  -3  11   8       21.96       21.11      1.80 o 
  -2  11   8        2.24        3.10      1.45 o 
  -1  11   8       10.50       10.23      4.33 o 
   0  11   8        0.91        5.60      1.06 o 
   1  11   8        5.70        5.36      3.93 o 
   2  11   8       10.45        9.10      3.10 o 
   3  11   8       39.38       40.01      2.09 o 
  -6  12   8       11.22       11.99      1.76 o 
  -5  12   8       56.89       56.00      1.72 o 
  -4  12   8       12.93       17.91      3.08 o 
  -3  12   8       50.37       52.21      2.55 o 
  -2  12   8      240.37      237.41     15.83 o 
  -1  12   8      155.48      142.57      1.87 o 
   0  12   8        2.10        2.90      3.22 o 
   1  12   8        8.85        7.55      3.44 o 
   2  12   8       13.00        9.03      2.51 o 
   3  12   8        7.23        5.45      3.73 o 
  -6  13   8      110.86      119.80      4.44 o 
  -5  13   8       16.11       14.71      2.34 o 
  -4  13   8        6.94        5.48      2.42 o 
  -3  13   8      145.79      140.15      5.72 o 
  -2  13   8       10.00        9.26      1.61 o 
  -1  13   8       53.23       59.49      5.23 o 
   0  13   8       54.04       59.09      3.71 o 
   1  13   8        4.30        4.03      1.60 o 
   2  13   8       35.55       37.23      1.96 o 
   3  13   8       76.54       92.68     16.28 o 
  -6  14   8        3.96       10.09      2.55 o 
  -5  14   8       16.56       16.93      2.72 o 
  -4  14   8      125.67      132.37      1.83 o 
  -3  14   8       33.45       35.93      2.41 o 
  -2  14   8        7.06        8.35      3.39 o 
  -1  14   8      169.65      143.94      3.20 o 
   0  14   8       79.00       63.48      6.30 o 
   1  14   8        0.51        2.33      1.67 o 
   2  14   8       15.19       23.50      2.32 o 
   3  14   8        1.35        5.08      2.41 o 
  -6  15   8       35.50       38.61      7.08 o 
  -5  15   8        2.41        6.80      2.02 o 
  -4  15   8        9.91        7.88      2.79 o 
  -3  15   8       67.97       71.03      3.41 o 
  -2  15   8        1.23        7.98      2.18 o 
  -1  15   8       26.40       29.48      4.60 o 
   0  15   8        9.96        7.90      1.18 o 
   1  15   8       30.54       32.83      6.03 o 
   2  15   8       43.67       48.67      7.99 o 
  -5  16   8      101.81       93.61     16.48 o 
  -4  16   8       64.25       79.96      6.90 o 
  -3  16   8       70.60       80.80      2.18 o 
  -2  16   8       38.99       38.54      2.84 o 
  -1  16   8        1.54        5.51      1.38 o 
   0  16   8      149.79      143.93      3.71 o 
   1  16   8       32.00       26.22      4.64 o 
   2  16   8       53.61       55.29      5.94 o 
  -5  17   8       45.09       64.31      5.31 o 
  -4  17   8        6.80        5.63      2.39 o 
  -3  17   8        0.11        4.97      2.00 o 
  -2  17   8        0.57        4.79      1.62 o 
  -1  17   8        9.88       17.23      2.39 o 
   0  17   8        5.58        6.87      1.31 o 
   1  17   8       64.24       51.96      6.07 o 
   2  17   8       18.20       27.87      7.46 o 
  -5  18   8        5.23        5.87      2.29 o 
  -4  18   8        9.87       18.22      3.19 o 
  -3  18   8       12.14       15.64      2.05 o 
  -2  18   8        0.05        4.28      2.12 o 
  -1  18   8        2.95        6.21      1.44 o 
   0  18   8        1.32        4.15      4.38 o 
   1  18   8        7.98       10.14      6.03 o 
  -4  19   8        1.36        2.57      4.02 o 
  -3  19   8        1.21        4.68      1.88 o 
  -2  19   8        4.03       11.92      5.00 o 
  -1  19   8       53.87       56.68      7.15 o 
   0  19   8       24.97       24.99      2.52 o 
   1  19   8       13.65       19.48      2.79 o 
  -4  20   8        7.81        9.24      2.21 o 
  -3  20   8        0.09        7.87      2.87 o 
  -2  20   8       66.53       65.27      4.00 o 
  -1  20   8       18.32       21.70      3.71 o 
   0  20   8       22.00       23.68      2.58 o 
  -3  21   8        2.96        5.58      7.01 o 
  -2  21   8        0.84        3.32      1.71 o 
  -1  21   8        7.86        8.57      2.40 o 
   0  21   8       76.02       78.85      3.29 o 
  -6   1   9       39.88       43.31      4.15 o 
  -5   1   9        3.36        8.43      2.79 o 
  -4   1   9       20.27       21.37      3.37 o 
  -3   1   9        1.49        4.82      2.19 o 
  -2   1   9        6.51       12.77      2.14 o 
  -1   1   9      153.83      145.55      4.02 o 
   0   1   9      135.79      144.35      2.14 o 
   1   1   9       38.59       32.11      1.55 o 
   2   1   9       80.14       90.45      4.53 o 
   3   1   9        0.11        1.32      1.41 o 
  -6   2   9       55.60       52.86      2.31 o 
  -5   2   9      337.47      346.24      3.48 o 
  -4   2   9        5.59        5.45      1.92 o 
  -3   2   9        2.46        4.14      1.66 o 
  -2   2   9       61.50       54.82      7.03 o 
  -1   2   9       44.09       38.77      3.35 o 
   0   2   9      119.53      115.78      4.02 o 
   1   2   9      184.43      154.72      5.83 o 
   2   2   9        3.66        4.78      2.58 o 
   3   2   9       10.43       11.15      2.13 o 
  -6   3   9        7.12       12.98      3.86 o 
  -5   3   9        0.40        5.83      3.47 o 
  -4   3   9        2.13        4.39      2.88 o 
  -3   3   9       14.91       18.02      3.77 o 
  -2   3   9       36.24       39.20      2.64 o 
  -1   3   9       80.23       84.46      3.01 o 
   0   3   9       10.01       15.33      1.44 o 
   1   3   9       75.93       69.16      2.36 o 
   2   3   9        2.14        2.65      1.87 o 
   3   3   9        7.34       10.18      1.82 o 
  -6   4   9        6.26        6.63      2.05 o 
  -5   4   9       99.46       89.52      6.03 o 
  -4   4   9       12.91       14.89      2.41 o 
  -3   4   9       39.48       34.39      3.33 o 
  -2   4   9        3.11       11.37      1.61 o 
  -1   4   9        7.95        9.58      2.32 o 
   0   4   9        2.71        4.80      1.34 o 
   1   4   9        7.96       12.05      2.72 o 
   2   4   9       17.53       20.15      2.75 o 
   3   4   9       43.47       50.65      2.55 o 
  -6   5   9       46.49       48.33      3.52 o 
  -5   5   9       47.77       49.94      4.27 o 
  -4   5   9      298.06      302.00      7.78 o 
  -3   5   9        4.66        6.84      2.57 o 
  -2   5   9        6.14        8.17      2.55 o 
  -1   5   9      246.26      245.26      6.45 o 
   0   5   9       77.79       70.41      2.54 o 
   1   5   9        7.16        7.84      1.54 o 
   2   5   9        4.76        5.01      2.24 o 
   3   5   9        6.67        8.68      1.82 o 
  -6   6   9        0.69        3.52      3.64 o 
  -5   6   9       36.52       33.50      2.20 o 
  -4   6   9        8.94       12.95      2.95 o 
  -3   6   9       11.68       15.04      3.33 o 
  -2   6   9       30.70       36.26      1.21 o 
  -1   6   9      133.33      136.75      5.27 o 
   0   6   9       93.61       94.02      2.13 o 
   1   6   9       23.86       28.06      2.28 o 
   2   6   9       10.10       14.36      2.14 o 
   3   6   9        4.34       10.18      4.15 o 
  -6   7   9       57.66       54.65      2.48 o 
  -5   7   9        6.41        5.81      1.21 o 
  -4   7   9      158.20      144.33      4.36 o 
  -3   7   9       14.29       17.39      1.79 o 
  -2   7   9        9.71       10.16      1.49 o 
  -1   7   9       94.59       87.28      3.17 o 
   0   7   9       42.25       37.40      2.30 o 
   1   7   9        0.40        1.08      1.05 o 
   2   7   9       24.34       20.03      2.93 o 
   3   7   9       24.76       23.45      2.88 o 
  -6   8   9        9.59        5.52      2.77 o 
  -5   8   9        2.13        4.86      3.41 o 
  -4   8   9        8.86       12.15      2.96 o 
  -3   8   9       48.66       41.38      3.41 o 
  -2   8   9        0.30        1.47      2.34 o 
  -1   8   9        0.01        3.64      2.37 o 
   0   8   9       22.10       22.88      2.34 o 
   1   8   9        0.41        0.67      1.12 o 
   2   8   9        1.35        2.62      1.49 o 
  -6   9   9       27.45       23.36      5.05 o 
  -5   9   9        5.59       17.46      6.34 o 
  -4   9   9      167.23      165.91      3.80 o 
  -3   9   9        0.06        0.82      1.90 o 
  -2   9   9       55.75       58.76      2.42 o 
  -1   9   9        0.71        2.63      1.31 o 
   0   9   9        8.53       12.95      1.21 o 
   1   9   9        0.06        2.49      1.00 o 
   2   9   9       12.42       14.32      1.68 o 
  -6  10   9       13.18       17.95      6.34 o 
  -5  10   9       20.77       19.39      1.81 o 
  -4  10   9        3.84       12.82      2.72 o 
  -3  10   9        5.46        5.45      2.84 o 
  -2  10   9       35.68       33.26      3.06 o 
  -1  10   9        0.18       -0.30      2.19 o 
   0  10   9        5.04        8.53      6.57 o 
   1  10   9        0.08        4.25      1.93 o 
   2  10   9        4.48        6.48      1.44 o 
  -5  11   9        0.02        3.35      2.68 o 
  -4  11   9      111.26      113.28      2.52 o 
  -3  11   9        7.34        6.04      1.73 o 
  -2  11   9       16.58       16.92      1.68 o 
  -1  11   9       41.14       46.59      2.26 o 
   0  11   9       27.69       24.67      2.33 o 
   1  11   9        3.31        5.97      1.96 o 
   2  11   9        3.94        3.24      1.92 o 
  -5  12   9       18.13        9.54      1.83 o 
  -4  12   9       10.06       13.81      1.88 o 
  -3  12   9       12.66       14.96      2.55 o 
  -2  12   9        2.27        6.11      1.48 o 
  -1  12   9        0.46        2.76      1.32 o 
   0  12   9        5.94        7.98      1.23 o 
   1  12   9        5.10        7.10      1.99 o 
   2  12   9        0.28        2.16      2.30 o 
  -5  13   9        5.54       12.13      2.20 o 
  -4  13   9       14.91       16.35      2.05 o 
  -3  13   9        4.13        6.57      6.57 o 
  -2  13   9        1.23        5.76      3.04 o 
  -1  13   9       22.64       21.30      2.59 o 
   0  13   9        0.44        2.77      2.25 o 
   1  13   9       15.92        9.73      3.35 o 
  -5  14   9       72.42       75.26      2.55 o 
  -4  14   9        0.68       -2.05      2.41 o 
  -3  14   9       33.43       35.31      2.48 o 
  -2  14   9        3.08        3.29      2.49 o 
  -1  14   9       14.72       13.27      2.26 o 
   0  14   9       62.16       57.70      2.03 o 
   1  14   9       27.09       24.13      2.01 o 
  -4  15   9        2.88       12.95      5.00 o 
  -3  15   9        5.77        5.15      1.58 o 
  -2  15   9        3.91        7.36      1.62 o 
  -1  15   9        0.72        3.54      2.46 o 
   0  15   9        5.54        5.99      2.43 o 
   1  15   9       28.63       27.57      2.22 o 
  -4  16   9        0.04        1.70      1.69 o 
  -3  16   9        7.18       10.72      4.64 o 
  -2  16   9       32.35       26.83      1.79 o 
  -1  16   9        6.92       12.37      2.93 o 
   0  16   9       23.98       22.01      4.35 o 
  -3  17   9        2.57        9.72      1.87 o 
  -2  17   9        0.01        4.53      3.13 o 
  -1  17   9        0.18        5.68      2.79 o 
   0  17   9        2.42        4.46      2.33 o 
  -3  18   9       42.76       48.11      4.32 o 
  -2  18   9        4.24        3.16      1.71 o 
  -1  18   9       26.81       27.92      2.63 o 
  -5   0  10       47.92       53.95      3.48 o 
  -4   0  10       41.80       44.04      7.68 o 
  -3   0  10       44.01       44.88      4.24 o 
  -2   0  10       25.11       17.60      1.79 o 
  -1   0  10       30.31       38.10      3.62 o 
   1   0  10        0.25        1.61      1.52 o 
  -5   1  10       14.02       14.51      3.37 o 
  -4   1  10       12.09       13.69      2.29 o 
  -3   1  10        0.03        2.96      1.87 o 
  -2   1  10       19.56       22.28      1.97 o 
  -1   1  10       13.68       16.93      3.57 o 
   0   1  10       33.24       32.27      3.30 o 
   1   1  10        0.60        3.53      2.90 o 
  -5   2  10        0.49        5.26      3.32 o 
  -4   2  10        7.42        8.70      2.48 o 
  -3   2  10        0.24        8.46      2.96 o 
  -2   2  10        0.18        4.28      3.01 o 
  -1   2  10       48.47       44.38      2.17 o 
   0   2  10       25.02       36.80      3.48 o 
  -5   3  10        0.79        4.02      3.50 o 
  -4   3  10       43.88       41.13      4.35 o 
  -3   3  10      109.93       99.06      2.70 o 
  -2   3  10       18.64       22.48      3.23 o 
  -1   3  10        0.05        0.29      2.81 o 
   0   3  10       19.79       16.09      1.24 o 
   1   3  10        1.39        3.26      1.97 o 
  -5   4  10      115.64      118.76      7.84 o 
  -4   4  10      100.72       91.30      5.43 o 
  -3   4  10       59.96       64.31      4.20 o 
  -2   4  10       34.18       39.64      1.62 o 
  -1   4  10        0.22        4.32      1.47 o 
   0   4  10       56.59       48.99      1.35 o 
   1   4  10       88.28       90.95     10.54 o 
  -5   5  10        3.50        6.50      3.10 o 
  -4   5  10       53.85       60.54      3.35 o 
  -3   5  10       64.47       75.59      3.54 o 
  -2   5  10       24.98       32.07      7.08 o 
  -1   5  10        0.01        3.09      1.45 o 
   0   5  10       20.67       17.84      2.37 o 
   1   5  10       56.14       45.63      2.38 o 
  -5   6  10        6.63       11.37      2.95 o 
  -4   6  10        8.42       10.66      2.18 o 
  -3   6  10        4.16        4.63      1.79 o 
  -2   6  10        5.58        6.13      1.56 o 
  -1   6  10        9.06        6.43      2.16 o 
   0   6  10       12.01       19.19      2.00 o 
   1   6  10       10.11        6.03      2.26 o 
  -5   7  10        5.42        9.32      1.91 o 
  -4   7  10       14.99       16.98      1.69 o 
  -3   7  10       26.40       20.72      5.81 o 
  -2   7  10       33.62       40.80      5.54 o 
  -1   7  10        5.70        6.85      2.66 o 
   0   7  10        1.80        3.37      2.68 o 
   1   7  10        2.77        3.74      1.62 o 
  -5   8  10       11.04       16.37      3.04 o 
  -4   8  10        0.48        3.21      1.96 o 
  -3   8  10       30.16       32.51      4.06 o 
  -2   8  10       48.36       50.66      6.41 o 
  -1   8  10        1.30        5.09      5.05 o 
   0   8  10       72.94       94.82      4.91 o 
   1   8  10        1.38        7.97      2.27 o 
  -5   9  10       24.83       29.16      2.23 o 
  -4   9  10       20.79       17.01      2.14 o 
  -3   9  10        6.99        7.56      1.66 o 
  -2   9  10       86.44       79.80      6.41 o 
  -1   9  10        4.33        3.74      2.26 o 
   0   9  10       21.11       14.82      2.46 o 
   1   9  10       14.51       13.00      2.48 o 
  -4  10  10        9.90       11.50      1.83 o 
  -3  10  10        6.03       15.06      3.10 o 
  -2  10  10        1.74        3.22      4.04 o 
  -1  10  10        0.07        5.05      3.04 o 
   0  10  10       14.41       22.64      1.95 o 
  -4  11  10       17.61       14.41      5.61 o 
  -3  11  10       42.03       51.26     12.84 o 
  -2  11  10        0.00        3.82      1.52 o 
  -1  11  10       14.97       24.35      3.15 o 
   0  11  10        0.88        3.84      7.86 o 
  -4  12  10       51.62       56.90      6.43 o 
  -3  12  10       21.46       23.71      2.05 o 
  -2  12  10       61.74       75.21      2.37 o 
  -1  12  10        0.04        2.15      1.50 o 
   0  12  10       14.38       14.43      1.70 o 
  -3  13  10       16.93       20.72      6.61 o 
  -1  13  10        9.44       13.00      7.50 o 
  -2  14  10        4.49        6.48      1.26 o 
  -4   1  11        4.24        6.93      4.86 o 
  -3   1  11       60.16       63.11      3.93 o 
  -2   1  11        5.00       10.17      4.64 o 
  -1   1  11       46.42       49.78      1.47 o 
  -3   2  11        3.21        7.69      3.05 o 
  -2   2  11       12.56       15.75      2.06 o 
  -1   2  11       11.90       19.34      3.14 o 
  -3   3  11       32.29       39.13      3.91 o 
  -2   3  11        0.01        2.79      1.79 o 
  -1   3  11       76.61       88.40      2.05 o 
  -3   4  11        3.82        6.88      3.76 o 
  -2   4  11       23.29       33.03      4.38 o 
  -1   4  11        8.98        6.62      1.74 o 
  -3   5  11       11.14       14.71      3.44 o 
  -2   5  11        0.22        2.97      1.37 o 
  -1   5  11        0.37        2.36      1.97 o 
  -3   6  11        0.12        5.44      1.62 o 
  -2   6  11       69.08       65.37      2.28 o 
                                                 
